# Supplementary material for: 1-(2-Bromobenzoyl)-6,7-(methylene­dioxy)isoquinoline
Source: Acta Crystallogr Sect E Struct Rep Online. 2010 Dec 11;67(Pt 1):o112. doi: 10.1107/S1600536810051329 (PMC3050303; doi:10.1107/S1600536810051329)
Supplement: Supplementary file 1 [file e-67-0o112-sup1.cif]

##############################################################################
###                                                                        ###
###        Electronic paper (Acta Crystallographica Section E)             ###
###                                                                        ###
##############################################################################
#                                                                            #
# This CIF contains the data in a paper accepted for publication in Acta     #
# Crystallographica Section E. It conforms to the requirements of Notes      #
# for Authors for Section E, and has been peer reviewed under the auspices   #
# of the IUCr Commission on Journals.                                        #
#                                                                            #
# Full details of the Crystallographic Information File format               #
# are given in the paper "The Crystallographic Information File (CIF):       #
# a New Standard Archive File for Crystallography" by S. R. Hall, F. H.      #
# Allen and I. D. Brown [Acta Cryst. (1991), A47, 655-685].                  #
#                                                                            #
# The current version of the core CIF dictionary is obtainable from          #
# ftp://ftp.iucr.org/pub/cif_core.dic. The current version number is 2.4.    #
#                                                                            #
# Software is freely available for graphical display of the structure(s) in  #
# this CIF.  For information consult the CIF home page http://www.iucr.org/  #
# cif/home.html                                                              #
#                                                                            #
# This file may be used for bona fide research purposes within the           #
# scientific community so long as proper attribution is given to the journal # 
# article from which it was obtained.                                        #
#                                                                            #
##############################################################################
                                             
data_I
_audit_creation_method     SHELXL-97
_chemical_name_systematic
;
(2-Bromophenyl)(2<i>H</i>-naphtho[2,3-<i>d</i>][1,3]dioxol-5-yl)methanone
;
_chemical_name_common
;
1-(2-Bromobenzoyl)-6,7-(methylenedioxy)isoquinoline
;
_chemical_formula_moiety     'C17 H10 Br N O3'
_chemical_formula_sum     'C17 H10 Br N O3'
_chemical_formula_iupac     'C17 H10 Br N O3'
_chemical_formula_weight     356.17
_chemical_melting_point     ?
_symmetry_cell_setting     triclinic
_symmetry_space_group_name_H-M     'P -1'
loop_
    _symmetry_equiv_pos_as_xyz
    'x, y, z'
    '-x, -y, -z'
_cell_length_a     7.6152(6)
_cell_length_b     7.8130(6)
_cell_length_c     12.0454(9)
_cell_angle_alpha     98.339(2)
_cell_angle_beta     94.9820(10)
_cell_angle_gamma     100.264(2)
_cell_volume     693.06(9)
_cell_formula_units_Z     2
_cell_measurement_reflns_used     25
_cell_measurement_theta_min     25
_cell_measurement_theta_max     35
_cell_measurement_temperature     298(2)
_exptl_crystal_description     needle
_exptl_crystal_colour     colourless
_exptl_crystal_size_max     0.160
_exptl_crystal_size_mid     0.125
_exptl_crystal_size_min     0.110
_exptl_crystal_density_diffrn     1.707
_exptl_crystal_density_meas     ?
_exptl_crystal_density_method     'not measured'
_exptl_crystal_F_000     356
_exptl_absorpt_coefficient_mu     2.978
_exptl_absorpt_correction_type     none
_exptl_absorpt_process_details     ?
_exptl_absorpt_correction_T_min     ?
_exptl_absorpt_correction_T_max     ?
_exptl_special_details
;
;
_diffrn_ambient_temperature     298(2)
_diffrn_radiation_type     MoK\a
_diffrn_radiation_wavelength     0.71073
_diffrn_radiation_source     'fine-focus sealed tube'
_diffrn_radiation_monochromator     graphite
_diffrn_measurement_device_type     'Bruker SMART CCD area-detector'
_diffrn_measurement_method     'phi and omega scans'
_diffrn_detector_area_resol_mean     ?
_diffrn_reflns_number     3157
_diffrn_reflns_av_R_equivalents     0.0152
_diffrn_reflns_av_sigmaI/netI     0.0349
_diffrn_reflns_theta_min     2.69
_diffrn_reflns_theta_max     30.47
_diffrn_reflns_theta_full     25.00
_diffrn_measured_fraction_theta_max     0.652
_diffrn_measured_fraction_theta_full     0.772
_diffrn_reflns_limit_h_min     -10
_diffrn_reflns_limit_h_max     7
_diffrn_reflns_limit_k_min     -11
_diffrn_reflns_limit_k_max     9
_diffrn_reflns_limit_l_min     -16
_diffrn_reflns_limit_l_max     14
_diffrn_standards_number     3
_diffrn_standards_interval_count     ?
_diffrn_standards_interval_time     120
_diffrn_standards_decay_%     ?
_refine_special_details
;
Refinement of <i>F</i>^2^ against ALL reflections. The weighted <i>R</i>-factor
<i>wR</i> and goodness of fit <i>S</i> are based on <i>F</i>^2^, conventional
<i>R</i>-factors <i>R</i> are based on <i>F</i>, with <i>F</i> set to zero for
negative <i>F</i>^2^. The threshold expression of <i>F</i>^2^ >
\s(<i>F</i>^2^) is used only for calculating <i>R</i>-factors(gt) <i>etc</i>.
and is not relevant to the choice of reflections for refinement.
<i>R</i>-factors based on <i>F</i>^2^ are statistically about twice as large
as those based on <i>F</i>, and <i>R</i>- factors based on ALL data will be
even larger.
;
_reflns_number_total     2742
_reflns_number_gt     2276
_reflns_threshold_expression     I>2sigma(I)
_refine_ls_structure_factor_coef     Fsqd
_refine_ls_matrix_type     full
_refine_ls_R_factor_all     0.0513
_refine_ls_R_factor_gt     0.0435
_refine_ls_wR_factor_gt     0.1245
_refine_ls_wR_factor_ref     0.1301
_refine_ls_goodness_of_fit_ref     1.042
_refine_ls_restrained_S_all     1.042
_refine_ls_number_reflns     2742
_refine_ls_number_parameters     199
_refine_ls_number_restraints     0
_refine_ls_hydrogen_treatment     constr
_refine_ls_weighting_scheme     calc
_refine_ls_weighting_details
         'calc w=1/[\s^2^(Fo^2^)+(0.0873P)^2^+0.1470P] where P=(Fo^2^+2Fc^2^)/3'
_atom_sites_solution_hydrogens     geom
_atom_sites_solution_primary     direct
_atom_sites_solution_secondary     difmap
_refine_ls_shift/su_max     0.001
_refine_ls_shift/su_mean     0.000
_refine_diff_density_max     0.635
_refine_diff_density_min     -0.758
_refine_ls_extinction_method     none
_refine_ls_extinction_coef     ?
loop_
    _atom_type_symbol
    _atom_type_description
    _atom_type_scat_dispersion_real
    _atom_type_scat_dispersion_imag
    _atom_type_scat_source
    'C' 'C' 0.0033 0.0016
                         'International Tables Vol C Tables 4.2.6.8 and 6.1.1.4'
    'H' 'H' 0.0000 0.0000
                         'International Tables Vol C Tables 4.2.6.8 and 6.1.1.4'
    'N' 'N' 0.0061 0.0033
                         'International Tables Vol C Tables 4.2.6.8 and 6.1.1.4'
    'O' 'O' 0.0106 0.0060
                         'International Tables Vol C Tables 4.2.6.8 and 6.1.1.4'
    'Br' 'Br' -0.2901 2.4595
                         'International Tables Vol C Tables 4.2.6.8 and 6.1.1.4'
_computing_data_collection     'SMART (Bruker, 2007)'
_computing_cell_refinement     'SAINT (Bruker, 2007)'
_computing_data_reduction     'SAINT (Bruker, 2007)'
_computing_structure_solution     'SHELXS97 (Sheldrick, 2008)'
_computing_structure_refinement     'SHELXL97 (Sheldrick, 2008)'
_computing_molecular_graphics     'XP in SHELXTL (Sheldrick, 2008)'
_computing_publication_material     'SHELXL97 (Sheldrick, 2008)'
loop_
    _atom_site_type_symbol
    _atom_site_label
    _atom_site_fract_x
    _atom_site_fract_y
    _atom_site_fract_z
    _atom_site_U_iso_or_equiv
    _atom_site_adp_type
    _atom_site_calc_flag
    _atom_site_refinement_flags
    _atom_site_occupancy
    _atom_site_disorder_assembly
    _atom_site_disorder_group
    Br Br 0.29325(5) 0.84480(4) 0.65647(3) 0.05585(17) Uani d . 1 . .
    O O1 1.0229(3) 0.6977(3) 1.29657(19) 0.0484(6) Uani d . 1 . .
    O O2 1.0035(3) 0.9486(3) 1.2189(2) 0.0489(6) Uani d . 1 . .
    O O3 0.5942(4) 0.8829(3) 0.8581(2) 0.0533(6) Uani d . 1 . .
    N N 0.5871(4) 0.4413(3) 0.8070(2) 0.0372(5) Uani d . 1 . .
    C C1 1.0794(5) 0.8853(4) 1.3122(3) 0.0541(9) Uani d . 1 . .
    H H1A 1.0405 0.9389 1.3813 0.065 Uiso calc R 1 . .
    H H1B 1.2094 0.9160 1.3184 0.065 Uiso calc R 1 . .
    C C2 0.9304(4) 0.6499(4) 1.1915(2) 0.0352(6) Uani d . 1 . .
    C C3 0.9177(4) 0.8020(3) 1.1432(2) 0.0353(6) Uani d . 1 . .
    C C4 0.8317(4) 0.7975(3) 1.0398(2) 0.0358(6) Uani d . 1 . .
    H H4A 0.8249 0.9001 1.0104 0.043 Uiso calc R 1 . .
    C C5 0.7512(4) 0.6262(3) 0.9773(2) 0.0297(5) Uani d . 1 . .
    C C6 0.7642(4) 0.4726(3) 1.0269(2) 0.0307(5) Uani d . 1 . .
    C C7 0.8554(4) 0.4857(3) 1.1363(3) 0.0369(6) Uani d . 1 . .
    H H7A 0.8636 0.3861 1.1689 0.044 Uiso calc R 1 . .
    C C8 0.6816(4) 0.3074(3) 0.9630(2) 0.0375(6) Uani d . 1 . .
    H H8A 0.6847 0.2048 0.9932 0.045 Uiso calc R 1 . .
    C C9 0.5975(4) 0.2978(3) 0.8574(3) 0.0392(6) Uani d . 1 . .
    H H9A 0.5441 0.1871 0.8174 0.047 Uiso calc R 1 . .
    C C10 0.6596(4) 0.5985(3) 0.8670(2) 0.0322(5) Uani d . 1 . .
    C C11 0.6251(4) 0.7482(3) 0.8073(2) 0.0353(6) Uani d . 1 . .
    C C12 0.6279(4) 0.7207(3) 0.6816(2) 0.0330(6) Uani d . 1 . .
    C C13 0.7726(4) 0.6592(4) 0.6371(3) 0.0411(7) Uani d . 1 . .
    H H13A 0.8574 0.6248 0.6850 0.049 Uiso calc R 1 . .
    C C14 0.7927(5) 0.6483(4) 0.5236(3) 0.0461(7) Uani d . 1 . .
    H H14A 0.8929 0.6123 0.4961 0.055 Uiso calc R 1 . .
    C C15 0.6625(5) 0.6914(4) 0.4513(3) 0.0491(8) Uani d . 1 . .
    H H15A 0.6734 0.6807 0.3744 0.059 Uiso calc R 1 . .
    C C16 0.5171(5) 0.7501(4) 0.4921(3) 0.0482(8) Uani d . 1 . .
    H H16A 0.4299 0.7786 0.4429 0.058 Uiso calc R 1 . .
    C C17 0.5004(4) 0.7668(3) 0.6066(3) 0.0372(6) Uani d . 1 . .
loop_
    _atom_site_aniso_label
    _atom_site_aniso_U_11
    _atom_site_aniso_U_22
    _atom_site_aniso_U_33
    _atom_site_aniso_U_12
    _atom_site_aniso_U_13
    _atom_site_aniso_U_23
    Br 0.0385(2) 0.0639(2) 0.0752(3) 0.02005(16) 0.00774(18) 0.03108(17)
    O1 0.0518(15) 0.0501(11) 0.0419(13) 0.0091(10) -0.0035(10) 0.0090(8)
    O2 0.0525(14) 0.0400(10) 0.0478(13) 0.0053(9) -0.0099(10) 0.0000(8)
    O3 0.080(2) 0.0352(10) 0.0486(13) 0.0286(11) 0.0000(11) 0.0041(8)
    N 0.0442(14) 0.0287(10) 0.0383(13) 0.0081(9) 0.0022(10) 0.0042(8)
    C1 0.055(2) 0.0509(17) 0.052(2) 0.0093(15) -0.0082(15) 0.0023(13)
    C2 0.0324(14) 0.0433(13) 0.0326(14) 0.0107(11) 0.0065(11) 0.0095(10)
    C3 0.0314(14) 0.0341(11) 0.0396(15) 0.0059(10) 0.0034(11) 0.0043(9)
    C4 0.0365(15) 0.0280(10) 0.0431(16) 0.0063(10) 0.0019(11) 0.0082(9)
    C5 0.0312(13) 0.0267(10) 0.0336(13) 0.0083(9) 0.0074(10) 0.0076(8)
    C6 0.0318(14) 0.0287(10) 0.0347(14) 0.0072(9) 0.0089(10) 0.0109(8)
    C7 0.0375(16) 0.0368(12) 0.0411(16) 0.0098(11) 0.0083(12) 0.0166(10)
    C8 0.0454(17) 0.0241(10) 0.0459(16) 0.0075(10) 0.0103(12) 0.0115(9)
    C9 0.0477(18) 0.0257(10) 0.0436(16) 0.0058(10) 0.0067(12) 0.0048(9)
    C10 0.0348(14) 0.0271(10) 0.0367(14) 0.0087(9) 0.0049(10) 0.0079(9)
    C11 0.0416(16) 0.0304(11) 0.0356(15) 0.0103(10) 0.0008(11) 0.0092(9)
    C12 0.0339(14) 0.0273(10) 0.0379(14) 0.0055(9) -0.0004(11) 0.0095(8)
    C13 0.0434(18) 0.0409(13) 0.0393(16) 0.0088(12) 0.0000(12) 0.0092(10)
    C14 0.0449(19) 0.0476(15) 0.0464(19) 0.0103(13) 0.0082(14) 0.0064(12)
    C15 0.054(2) 0.0549(17) 0.0370(17) 0.0032(15) 0.0047(14) 0.0136(12)
    C16 0.0415(18) 0.0573(17) 0.0460(19) 0.0030(14) -0.0057(14) 0.0229(13)
    C17 0.0309(14) 0.0344(12) 0.0473(17) 0.0035(10) 0.0005(11) 0.0166(10)
_geom_special_details
;
All e.s.d.'s (except the e.s.d. in the dihedral angle between two l.s. planes)
are estimated using the full covariance matrix. The cell e.s.d.'s are taken
into account individually in the estimation of e.s.d.'s in distances, angles
and torsion angles; correlations between e.s.d.'s in cell parameters are only
used when they are defined by crystal symmetry. An approximate (isotropic)
treatment of cell e.s.d.'s is used for estimating e.s.d.'s involving l.s.
planes.
;
loop_
    _geom_bond_atom_site_label_1
    _geom_bond_atom_site_label_2
    _geom_bond_site_symmetry_2
    _geom_bond_distance
    _geom_bond_publ_flag
    Br C17 . 1.903(3) ?
    O1 C2 . 1.361(4) ?
    O1 C1 . 1.432(4) ?
    O2 C3 . 1.378(3) ?
    O2 C1 . 1.411(4) ?
    O3 C11 . 1.210(3) ?
    N C10 . 1.330(3) ?
    N C9 . 1.361(3) ?
    C1 H1A . 0.9700 ?
    C1 H1B . 0.9700 ?
    C2 C7 . 1.356(4) ?
    C2 C3 . 1.411(4) ?
    C3 C4 . 1.349(4) ?
    C4 C5 . 1.438(3) ?
    C4 H4A . 0.9300 ?
    C5 C10 . 1.414(4) ?
    C5 C6 . 1.431(3) ?
    C6 C8 . 1.412(3) ?
    C6 C7 . 1.417(4) ?
    C7 H7A . 0.9300 ?
    C8 C9 . 1.360(4) ?
    C8 H8A . 0.9300 ?
    C9 H9A . 0.9300 ?
    C10 C11 . 1.509(3) ?
    C11 C12 . 1.501(4) ?
    C12 C13 . 1.396(5) ?
    C12 C17 . 1.398(4) ?
    C13 C14 . 1.381(5) ?
    C13 H13A . 0.9300 ?
    C14 C15 . 1.382(5) ?
    C14 H14A . 0.9300 ?
    C15 C16 . 1.374(6) ?
    C15 H15A . 0.9300 ?
    C16 C17 . 1.385(5) ?
    C16 H16A . 0.9300 ?
loop_
    _geom_contact_atom_site_label_1
    _geom_contact_atom_site_label_2
    _geom_contact_distance
    _geom_contact_site_symmetry_1
    _geom_contact_site_symmetry_2
    _geom_contact_publ_flag
    Cg1 Cg1 3.556(2) . 2_665 ?
    Cg1 Cg2 3.898(8) . 2_565 ?
loop_
    _geom_angle_atom_site_label_1
    _geom_angle_atom_site_label_2
    _geom_angle_atom_site_label_3
    _geom_angle_site_symmetry_1
    _geom_angle_site_symmetry_3
    _geom_angle
    _geom_angle_publ_flag
    C2 O1 C1 . . 106.0(2) ?
    C3 O2 C1 . . 106.2(2) ?
    C10 N C9 . . 117.2(2) ?
    O2 C1 O1 . . 108.9(2) ?
    O2 C1 H1A . . 109.9 ?
    O1 C1 H1A . . 109.9 ?
    O2 C1 H1B . . 109.9 ?
    O1 C1 H1B . . 109.9 ?
    H1A C1 H1B . . 108.3 ?
    C7 C2 O1 . . 128.5(3) ?
    C7 C2 C3 . . 121.9(3) ?
    O1 C2 C3 . . 109.6(2) ?
    C4 C3 O2 . . 127.5(3) ?
    C4 C3 C2 . . 123.5(2) ?
    O2 C3 C2 . . 108.9(2) ?
    C3 C4 C5 . . 116.7(2) ?
    C3 C4 H4A . . 121.6 ?
    C5 C4 H4A . . 121.6 ?
    C10 C5 C6 . . 116.8(2) ?
    C10 C5 C4 . . 123.7(2) ?
    C6 C5 C4 . . 119.4(2) ?
    C8 C6 C7 . . 121.2(2) ?
    C8 C6 C5 . . 117.5(2) ?
    C7 C6 C5 . . 121.3(2) ?
    C2 C7 C6 . . 117.1(2) ?
    C2 C7 H7A . . 121.5 ?
    C6 C7 H7A . . 121.5 ?
    C9 C8 C6 . . 120.2(2) ?
    C9 C8 H8A . . 119.9 ?
    C6 C8 H8A . . 119.9 ?
    C8 C9 N . . 123.6(2) ?
    C8 C9 H9A . . 118.2 ?
    N C9 H9A . . 118.2 ?
    N C10 C5 . . 124.7(2) ?
    N C10 C11 . . 112.6(2) ?
    C5 C10 C11 . . 122.6(2) ?
    O3 C11 C12 . . 121.7(2) ?
    O3 C11 C10 . . 121.5(3) ?
    C12 C11 C10 . . 116.8(2) ?
    C13 C12 C17 . . 117.7(3) ?
    C13 C12 C11 . . 118.7(2) ?
    C17 C12 C11 . . 123.4(3) ?
    C14 C13 C12 . . 121.5(3) ?
    C14 C13 H13A . . 119.2 ?
    C12 C13 H13A . . 119.2 ?
    C13 C14 C15 . . 119.4(3) ?
    C13 C14 H14A . . 120.3 ?
    C15 C14 H14A . . 120.3 ?
    C16 C15 C14 . . 120.4(3) ?
    C16 C15 H15A . . 119.8 ?
    C14 C15 H15A . . 119.8 ?
    C15 C16 C17 . . 120.0(3) ?
    C15 C16 H16A . . 120.0 ?
    C17 C16 H16A . . 120.0 ?
    C16 C17 C12 . . 120.9(3) ?
    C16 C17 Br . . 117.6(2) ?
    C12 C17 Br . . 121.5(2) ?
loop_
    _geom_torsion_atom_site_label_1
    _geom_torsion_atom_site_label_2
    _geom_torsion_atom_site_label_3
    _geom_torsion_atom_site_label_4
    _geom_torsion_site_symmetry_1
    _geom_torsion_site_symmetry_2
    _geom_torsion_site_symmetry_3
    _geom_torsion_site_symmetry_4
    _geom_torsion
    _geom_torsion_publ_flag
    C3 O2 C1 O1 . . . . -5.7(4) ?
    C2 O1 C1 O2 . . . . 5.7(4) ?
    C1 O1 C2 C7 . . . . 177.5(3) ?
    C1 O1 C2 C3 . . . . -3.5(4) ?
    C1 O2 C3 C4 . . . . -177.3(3) ?
    C1 O2 C3 C2 . . . . 3.5(4) ?
    C7 C2 C3 C4 . . . . -0.1(5) ?
    O1 C2 C3 C4 . . . . -179.2(3) ?
    C7 C2 C3 O2 . . . . 179.1(3) ?
    O1 C2 C3 O2 . . . . 0.0(4) ?
    O2 C3 C4 C5 . . . . -179.5(3) ?
    C2 C3 C4 C5 . . . . -0.4(5) ?
    C3 C4 C5 C10 . . . . -178.6(3) ?
    C3 C4 C5 C6 . . . . 0.5(4) ?
    C10 C5 C6 C8 . . . . -1.4(4) ?
    C4 C5 C6 C8 . . . . 179.4(3) ?
    C10 C5 C6 C7 . . . . 179.1(3) ?
    C4 C5 C6 C7 . . . . -0.2(4) ?
    O1 C2 C7 C6 . . . . 179.4(3) ?
    C3 C2 C7 C6 . . . . 0.5(5) ?
    C8 C6 C7 C2 . . . . -179.9(3) ?
    C5 C6 C7 C2 . . . . -0.3(4) ?
    C7 C6 C8 C9 . . . . -178.9(3) ?
    C5 C6 C8 C9 . . . . 1.6(5) ?
    C6 C8 C9 N . . . . 0.1(5) ?
    C10 N C9 C8 . . . . -2.0(5) ?
    C9 N C10 C5 . . . . 2.2(5) ?
    C9 N C10 C11 . . . . -174.6(3) ?
    C6 C5 C10 N . . . . -0.5(5) ?
    C4 C5 C10 N . . . . 178.7(3) ?
    C6 C5 C10 C11 . . . . 175.9(3) ?
    C4 C5 C10 C11 . . . . -4.9(5) ?
    N C10 C11 O3 . . . . 141.9(3) ?
    C5 C10 C11 O3 . . . . -34.9(5) ?
    N C10 C11 C12 . . . . -37.1(4) ?
    C5 C10 C11 C12 . . . . 146.1(3) ?
    O3 C11 C12 C13 . . . . 131.7(3) ?
    C10 C11 C12 C13 . . . . -49.3(3) ?
    O3 C11 C12 C17 . . . . -42.9(4) ?
    C10 C11 C12 C17 . . . . 136.1(3) ?
    C17 C12 C13 C14 . . . . 1.7(4) ?
    C11 C12 C13 C14 . . . . -173.3(2) ?
    C12 C13 C14 C15 . . . . -3.0(4) ?
    C13 C14 C15 C16 . . . . 2.1(5) ?
    C14 C15 C16 C17 . . . . 0.2(5) ?
    C15 C16 C17 C12 . . . . -1.5(4) ?
    C15 C16 C17 Br . . . . -178.9(2) ?
    C13 C12 C17 C16 . . . . 0.6(4) ?
    C11 C12 C17 C16 . . . . 175.3(2) ?
    C13 C12 C17 Br . . . . 177.88(19) ?
    C11 C12 C17 Br . . . . -7.4(3) ?
loop_
    _geom_hbond_atom_site_label_D
    _geom_hbond_atom_site_label_H
    _geom_hbond_atom_site_label_A
    _geom_hbond_site_symmetry_A
    _geom_hbond_distance_DH
    _geom_hbond_distance_HA
    _geom_hbond_distance_DA
    _geom_hbond_angle_DHA
    _geom_hbond_publ_flag
    C9 H9A O3 1_545 0.93 2.58 3.239(3) 128 yes
data_global
_journal_date_recd_electronic     2010-11-18
_journal_date_accepted     2010-12-07
_journal_name_full     'Acta Crystallographica, Section E'
_journal_year     2011
_journal_volume     67
_journal_issue      1
_journal_page_first     o112
_journal_page_last     o112
_journal_paper_category     QO
_journal_coeditor_code     CV5003
_publ_contact_author_name     'Siripaisarnpipat, Sutatip'
_publ_contact_author_address
;
Center of Excellent in Functional Materials,
Department of Chemistry,
Faculty of Science,Kasetsart University,
Bangkok 10903,Thailand.
;
_publ_contact_author_email     fscists@ku.ac.th
_publ_contact_author_fax     '00-662-562-5555 ext 2119, 2207'
_publ_contact_author_phone     '00-662-563-5555 ext 2188'
_publ_section_title
;
1-(2-Bromobenzoyl)-6,7-(methylenedioxy)isoquinoline
;
loop_
    _publ_author_name
    _publ_author_address
    'Achiwawanich, Supakit '
;
Center of Excellence in Functional Materials,
Department of Chemistry, Faculty of Science,
Kasetsart University, Bangkok 10903, Thailand
;
    'Khunnawutmanotham, Nisachon'
;
Chulabhorn Research Institute, Vibhavadee--Rangsit Highway,
Laksi, Bangkok 10210, Thailand.
;
    'Techasakul, Supanna'
;
Center of Excellence in Functional Materials,
Department of Chemistry, Faculty of Science,
Kasetsart University, Bangkok 10903, Thailand
;
    'Chaichit, Narongsuk'
;
Department of Physics, Faculty of Science,
Thammasart University, Vibhavadee--Rangsit Highway,
Bangkok, Thailand.
;
    'Siripaisarnpipat, Sutatip'
;
Center of Excellence in Functional Materials,
Department of Chemistry, Faculty of Science,
Kasetsart University, Bangkok 10903, Thailand
;
