# Supplementary material for: 1-(2-Bromobenzoyl)-6,7-(methylene­dioxy)isoquinoline
Source: Acta Crystallogr Sect E Struct Rep Online. 2010 Dec 11;67(Pt 1):o112. doi: 10.1107/S1600536810051329 (PMC3050303; doi:10.1107/S1600536810051329)
Supplement: Supplementary file 2 [file e-67-0o112-Isup2.hkl]

# 
# h,k,l, Fc-squared, Fo-squared, sigma(Fo-squared) and status flag 
# 
data_I
_shelx_title ' TH6M in P-1' 
_shelx_refln_list_code          4 
_shelx_F_calc_maximum       81.81 
_exptl_crystal_F_000       356.00 
_reflns_d_resolution_high  0.7009 
 
loop_ 
 _symmetry_equiv_pos_as_xyz 
 'x, y, z' 
 '-x, -y, -z' 
 
_cell_length_a     7.6152 
_cell_length_b     7.8130 
_cell_length_c    12.0454 
_cell_angle_alpha  98.339 
_cell_angle_beta   94.982 
_cell_angle_gamma 100.264 
 
_shelx_F_squared_multiplier     1.000 
 
loop_ 
 _refln_index_h 
 _refln_index_k 
 _refln_index_l 
 _refln_F_squared_calc 
 _refln_F_squared_meas 
 _refln_F_squared_sigma 
 _refln_observed_status 
   2   0   0     1212.20     1378.13     40.16 o 
   3   0   0     2655.70     2737.35     78.46 o 
   4   0   0      277.51      323.54     10.55 o 
   5   0   0      374.40      374.29     12.01 o 
   6   0   0        6.23        1.35      1.98 o 
   7   0   0       96.82      115.68      4.96 o 
   8   0   0       12.72       14.59      2.63 o 
   9   0   0       55.63       65.97      3.96 o 
  10   0   0       46.63       53.16      3.68 o 
  -9   1   0       11.29       11.52      2.71 o 
  -8   1   0      575.18      597.29     18.40 o 
  -7   1   0       35.55       38.93      2.92 o 
  -6   1   0     1145.32     1290.50     37.83 o 
  -5   1   0      931.81     1076.06     31.76 o 
  -1   1   0       55.48       64.52      3.27 o 
   0   1   0       70.55       93.54      6.83 o 
   1   1   0       63.10       47.98      2.69 o 
   2   1   0      135.05      120.47      4.76 o 
   3   1   0        8.91       15.32      1.93 o 
   4   1   0     1847.89     1969.59     56.90 o 
   5   1   0       48.62       49.23      2.96 o 
   6   1   0      400.47      457.12     14.42 o 
   7   1   0      313.01      339.96     11.17 o 
   8   1   0       89.99      100.02      4.59 o 
   9   1   0      147.86      158.78      6.26 o 
  10   1   0       55.56       50.21      3.52 o 
  -9   2   0      203.45      196.64      7.21 o 
  -8   2   0        3.00        3.77      2.34 o 
  -7   2   0       17.87       19.09      2.48 o 
  -2   2   0      237.66      215.16     15.26 o 
  -1   2   0     1135.74     1148.37     20.21 o 
   0   2   0     4898.21     4990.25    141.85 o 
   2   2   0       29.55       26.99      2.20 o 
   3   2   0     2672.91     2302.69     66.24 o 
   4   2   0     1062.24     1012.93     29.96 o 
   5   2   0      435.54      433.48     13.70 o 
   6   2   0      347.79      336.76     11.02 o 
   7   2   0       54.73       55.71      3.47 o 
   8   2   0       11.68       16.39      2.75 o 
   9   2   0        5.09        7.72      2.68 o 
  -8   3   0       50.01       56.96      3.56 o 
  -3   3   0       42.44       39.79      2.50 o 
  -2   3   0     1009.93      981.54     20.18 o 
  -1   3   0       47.15       62.88      1.86 o 
   0   3   0      524.76      542.55      9.97 o 
   1   3   0      795.68      791.53     23.67 o 
   2   3   0      709.86      668.31     20.22 o 
   3   3   0       31.60       49.18      2.86 o 
   4   3   0        1.82        4.66      1.98 o 
   5   3   0      487.30      468.09     14.69 o 
   6   3   0        0.77       -0.36      1.92 o 
   7   3   0      170.58      181.53      6.80 o 
   8   3   0       29.70       29.54      3.19 o 
   9   3   0       25.39       26.38      3.00 o 
  -3   4   0     1912.94     1852.16     37.25 o 
  -2   4   0      163.24      154.88      4.01 o 
  -1   4   0      735.18      786.45     14.11 o 
   0   4   0      527.23      572.51     10.49 o 
   1   4   0      815.36      874.38     19.87 o 
   2   4   0     1949.55     2022.67     58.39 o 
   3   4   0        0.06        1.01      1.87 o 
   4   4   0      118.96      120.52      4.95 o 
   6   4   0      142.20      138.98      5.63 o 
   7   4   0        8.39        8.77      2.44 o 
   8   4   0       21.86       21.53      2.99 o 
  -4   5   0     1230.89     1106.54     34.26 o 
  -3   5   0      545.49      488.35     10.56 o 
  -2   5   0      738.40      735.17     15.38 o 
  -1   5   0      203.41      218.78      5.28 o 
   0   5   0      110.37      144.66      3.87 o 
   1   5   0       98.29      114.78      4.73 o 
   2   5   0      111.29      121.46      4.91 o 
   3   5   0        3.22        3.18      2.00 o 
   4   5   0      138.84      126.91      5.17 o 
   5   5   0        3.47        3.04      2.15 o 
   6   5   0       94.69       91.98      4.36 o 
   7   5   0       18.09       20.80      2.88 o 
   8   5   0       20.20       16.37      2.98 o 
  -4   6   0      463.16      429.79      9.45 o 
  -3   6   0       12.60       10.61      1.38 o 
  -2   6   0      432.02      467.42     16.17 o 
  -1   6   0      968.94     1063.93     21.84 o 
   0   6   0      288.47      295.07      6.81 o 
   1   6   0      157.69      174.09      4.46 o 
   2   6   0      581.84      521.53     16.17 o 
   3   6   0       75.61       76.16      3.83 o 
   4   6   0        3.19        2.24      2.27 o 
   5   6   0      115.45      105.37      4.70 o 
   7   6   0       17.26       16.81      2.79 o 
  -5   7   0       80.84       62.32      3.29 o 
  -4   7   0       44.99       41.39      1.97 o 
  -3   7   0      533.27      497.34     10.77 o 
  -2   7   0      102.75      101.65      3.39 o 
  -1   7   0      942.29     1008.41     20.78 o 
   0   7   0       71.94       84.05      2.76 o 
   1   7   0        0.18        1.91      2.04 o 
   2   7   0      256.65      286.50      9.65 o 
   3   7   0      135.38      132.70      5.39 o 
   4   7   0        5.05        4.59      2.31 o 
   5   7   0        3.18        5.44      2.54 o 
   6   7   0        0.78        1.69      2.40 o 
  -4   8   0       50.56       49.45      3.06 o 
  -3   8   0        2.46        3.10      2.04 o 
  -2   8   0        1.87        4.33      2.17 o 
  -1   8   0      177.61      209.59      7.47 o 
   0   8   0        0.07        0.61      2.04 o 
   1   8   0       16.68       15.75      2.50 o 
   2   8   0        2.52        9.10      2.37 o 
   3   8   0       48.58       36.62      3.00 o 
   4   8   0       14.24       18.43      2.75 o 
   5   8   0        0.61       -0.67      2.19 o 
  -3   9   0       15.28       12.17      2.29 o 
  -2   9   0        9.16        9.87      2.36 o 
  -1   9   0        7.26       14.03      2.47 o 
   0   9   0       10.56        8.69      2.35 o 
   1   9   0        2.61        7.61      2.41 o 
   2   9   0       42.53       39.29      3.12 o 
   3   9   0       51.60       51.60      3.41 o 
  -2  10   0        5.69        8.32      2.52 o 
  -1  10   0        5.26        5.77      2.42 o 
   0  10   0        0.74        0.06      2.21 o 
   1  10   0        0.19        2.51      2.44 o 
   2  10   0        0.75        1.24      2.41 o 
   1 -11   1        2.04        3.19      2.41 o 
   2 -11   1       29.71       32.21      3.17 o 
  -2 -10   1       15.14       22.32      3.01 o 
  -1 -10   1        1.06       -1.25      2.29 o 
   1 -10   1       28.61       30.53      3.01 o 
   2 -10   1        4.82        3.60      2.44 o 
   3 -10   1        7.97       10.19      2.39 o 
  -3  -9   1        1.24        2.17      2.42 o 
  -2  -9   1       10.20       12.01      2.65 o 
  -1  -9   1        0.12       -0.31      2.12 o 
   0  -9   1       92.47      113.06      4.93 o 
   1  -9   1       44.54       35.17      2.97 o 
   2  -9   1       85.49      100.68      4.50 o 
   3  -9   1       70.91       65.85      3.58 o 
   4  -9   1        7.93        9.22      2.37 o 
  -5  -8   1       22.83       20.40      2.87 o 
  -4  -8   1        2.32        5.65      2.62 o 
  -3  -8   1      169.03      175.63      6.69 o 
  -2  -8   1       44.01       37.59      2.99 o 
  -1  -8   1       44.74       51.34      3.28 o 
   0  -8   1       29.62       26.01      2.68 o 
   1  -8   1       25.45       36.84      2.90 o 
   2  -8   1      173.81      167.48      6.27 o 
   3  -8   1        0.79       -0.40      1.85 o 
   4  -8   1       10.98       12.54      2.30 o 
  -6  -7   1       29.03       29.43      3.02 o 
  -5  -7   1        9.77        6.24      2.46 o 
  -4  -7   1        4.55        7.39      2.30 o 
  -3  -7   1       33.33       25.97      2.78 o 
  -1  -7   1        3.26        4.33      1.47 o 
   0  -7   1      206.86      245.43      5.86 o 
   1  -7   1       20.10       17.01      1.56 o 
   2  -7   1        8.67        5.89      1.37 o 
   3  -7   1      812.45      736.89     15.46 o 
   4  -7   1      269.82      259.26      6.13 o 
  -7  -6   1        5.83        5.94      2.53 o 
  -6  -6   1        3.49        1.92      2.14 o 
  -5  -6   1       23.42       23.03      2.75 o 
  -4  -6   1       73.97       65.72      3.55 o 
  -3  -6   1      189.09      194.83      7.03 o 
  -2  -6   1      578.99      608.21     18.64 o 
  -1  -6   1      722.69      770.13     17.56 o 
   0  -6   1      225.50      266.56      6.25 o 
   1  -6   1      950.57      944.76     17.67 o 
   2  -6   1       62.27       63.84      3.10 o 
   3  -6   1      423.42      387.37     30.30 o 
   4  -6   1      114.81      108.85      3.20 o 
  -8  -5   1       10.40       12.25      2.60 o 
  -7  -5   1      102.01      104.08      4.77 o 
  -6  -5   1       46.93       50.23      3.24 o 
  -5  -5   1       37.65       38.36      2.94 o 
  -4  -5   1       75.29       64.41      3.50 o 
  -3  -5   1      411.25      372.20     11.97 o 
  -2  -5   1       78.78       73.23      3.58 o 
  -1  -5   1      341.98      307.48     10.11 o 
   0  -5   1      575.97      609.92     17.87 o 
   1  -5   1       27.38       35.42      3.79 o 
   2  -5   1      759.31      757.90     13.65 o 
   3  -5   1        4.91        6.39      1.29 o 
  -8  -4   1        7.10        4.64      2.40 o 
  -7  -4   1       10.91       10.86      2.45 o 
  -6  -4   1      230.19      230.94      8.14 o 
  -5  -4   1       19.67       20.90      2.54 o 
  -4  -4   1       97.90       90.29      4.11 o 
  -3  -4   1      795.90      774.66     23.28 o 
  -1  -4   1     1726.19     1777.65     51.46 o 
   0  -4   1      431.04      469.93      8.75 o 
   1  -4   1     1715.07     1678.62     29.21 o 
   2  -4   1      174.92      178.33      3.83 o 
   3  -4   1        5.33        5.62      1.05 o 
  -9  -3   1       16.81       14.27      2.80 o 
  -8  -3   1        1.20        2.19      2.32 o 
  -7  -3   1      145.44      149.27      5.89 o 
  -6  -3   1       50.45       48.83      3.10 o 
  -5  -3   1      431.93      424.54     13.45 o 
  -4  -3   1      370.86      331.93     10.80 o 
  -3  -3   1        0.57        1.39      1.80 o 
  -2  -3   1      300.76      290.34      9.58 o 
  -1  -3   1      345.38      394.34     12.48 o 
   0  -3   1       15.87       14.05      1.25 o 
   1  -3   1     2862.31     2902.02     49.91 o 
   2  -3   1     1624.82     1721.50     29.93 o 
   3  -3   1     3488.23     3831.62    130.47 o 
   9  -3   1        0.13        1.66      2.36 o 
 -10  -2   1       23.50       23.26      3.11 o 
  -9  -2   1       29.22       26.11      2.84 o 
  -8  -2   1       28.92       35.93      3.03 o 
  -7  -2   1      155.45      175.99      6.59 o 
  -6  -2   1        0.69        0.66      1.89 o 
  -5  -2   1      251.27      249.83      8.53 o 
  -4  -2   1      686.15      726.58     21.89 o 
  -3  -2   1      491.80      450.91     14.10 o 
  -2  -2   1       64.74       48.85      2.78 o 
   1  -2   1        1.17        4.40      1.12 o 
   2  -2   1     1464.62     1462.40     50.62 o 
   3  -2   1      998.28     1175.77     41.01 o 
   9  -2   1       98.24      104.96      4.81 o 
  10  -2   1       65.51       68.81      3.95 o 
 -10  -1   1       45.45       52.02      3.68 o 
  -9  -1   1       16.06       10.06      2.56 o 
  -8  -1   1      131.17      142.52      5.70 o 
  -7  -1   1        0.12       -0.91      1.82 o 
  -6  -1   1      643.20      672.63     20.45 o 
  -5  -1   1      162.28      175.52      6.43 o 
  -4  -1   1      834.37      832.46     24.86 o 
  -3  -1   1      742.65      662.71     20.04 o 
  -2  -1   1      127.90      128.32      4.97 o 
   0  -1   1       27.04       27.46      2.10 o 
   1  -1   1       47.68       50.73      2.05 o 
   2  -1   1     3677.79     3427.87    116.79 o 
   6  -1   1      198.16      227.66      8.00 o 
   7  -1   1       54.48       61.90      3.57 o 
   8  -1   1      216.06      238.92      8.37 o 
   9  -1   1      142.04      144.12      5.89 o 
  10  -1   1        0.05       -0.94      2.45 o 
  -9   0   1      148.77      168.51      6.48 o 
  -8   0   1       23.28       24.40      2.71 o 
  -7   0   1      156.58      177.64      6.61 o 
  -6   0   1      563.23      615.07     18.81 o 
  -5   0   1      378.41      353.48     11.39 o 
  -4   0   1     3794.26     3625.90    103.51 o 
  -3   0   1     1462.25     1612.15     46.76 o 
  -2   0   1      522.41      615.85     18.68 o 
  -1   0   1       38.81       73.97      3.40 o 
   1   0   1     1066.80      904.47     31.77 o 
   2   0   1      864.84     1064.58     37.21 o 
   3   0   1     2985.74     3255.60     93.08 o 
   4   0   1      123.07      134.20      5.23 o 
   5   0   1      626.02      794.62     23.87 o 
   6   0   1     1492.94     1633.17     47.50 o 
   7   0   1       22.66       21.76      2.55 o 
   8   0   1      114.18      121.80      5.22 o 
   9   0   1       19.52       18.92      2.93 o 
  10   0   1      106.12      122.85      5.50 o 
  -9   1   1       63.78       72.66      3.88 o 
  -8   1   1       18.55       15.79      2.50 o 
  -7   1   1      334.84      353.96     11.49 o 
  -6   1   1        7.91        6.58      2.12 o 
  -5   1   1     1438.64     1384.35     40.41 o 
  -1   1   1     2798.83     2863.91     57.00 o 
   1   1   1     5415.44     4361.48    124.14 o 
   2   1   1     1427.44     1443.44     42.02 o 
   3   1   1     1162.43     1058.04     31.19 o 
   4   1   1      267.37      263.64      8.86 o 
   5   1   1      680.61      642.27     19.56 o 
   6   1   1        0.11        3.23      2.13 o 
   7   1   1       97.92      121.05      5.12 o 
   8   1   1       12.51       12.05      2.55 o 
   9   1   1       24.00       27.14      3.07 o 
  10   1   1        0.83        1.83      2.76 o 
  -8   2   1      475.25      516.80     16.12 o 
  -7   2   1      110.05      131.47      5.30 o 
  -3   2   1     2450.78     2217.99     61.83 o 
  -2   2   1        5.67       17.09      9.06 o 
  -1   2   1     5726.09     5823.22    114.96 o 
   0   2   1        7.01        7.26      1.61 o 
   1   2   1     1661.20     1761.63     50.96 o 
   2   2   1      643.24      540.39     16.60 o 
   3   2   1       95.59       89.70      3.96 o 
   4   2   1      117.94       98.65      4.27 o 
   5   2   1       17.53       18.77      2.34 o 
   6   2   1      420.52      441.75     13.99 o 
   7   2   1      323.13      362.71     11.84 o 
   8   2   1       25.98       26.37      2.89 o 
   9   2   1      217.91      233.27      8.38 o 
  -3   3   1       18.58       12.59      1.93 o 
  -2   3   1      571.64      592.32     12.56 o 
  -1   3   1     2055.62     2292.48     45.85 o 
   0   3   1        2.31        4.09      1.15 o 
   1   3   1     3830.14     4141.77    118.01 o 
   2   3   1     1118.24     1116.52     32.84 o 
   3   3   1     1349.45     1295.14     37.90 o 
   4   3   1      240.75      235.72      8.13 o 
   5   3   1      127.46      114.76      4.81 o 
   6   3   1      121.88      120.39      5.03 o 
   7   3   1        0.01        1.31      2.23 o 
   8   3   1       10.95       10.95      2.82 o 
   9   3   1        8.59       10.18      2.81 o 
  -4   4   1      654.06      601.93     17.85 o 
  -3   4   1      925.13      947.13     19.53 o 
  -2   4   1     1152.59     1144.45     23.38 o 
  -1   4   1       95.40      112.45      3.19 o 
   0   4   1     1525.66     1678.54     33.85 o 
   1   4   1      982.33     1185.38     34.79 o 
   2   4   1      280.53      267.32      8.98 o 
   3   4   1      513.07      488.84     15.23 o 
   4   4   1       58.36       51.00      3.09 o 
   5   4   1      160.88      144.58      5.65 o 
   6   4   1       19.07       22.53      2.56 o 
   7   4   1      142.75      147.02      5.87 o 
   8   4   1       46.66       49.56      3.64 o 
  -5   5   1      460.59      380.66     11.85 o 
  -4   5   1        2.66        3.53      1.30 o 
  -3   5   1      227.25      205.20      5.02 o 
  -2   5   1       35.11       35.04      1.74 o 
  -1   5   1      406.13      427.07      9.36 o 
   0   5   1      497.36      582.74     12.41 o 
   1   5   1      543.05      570.00     17.48 o 
   2   5   1      386.57      316.74     10.35 o 
   3   5   1      190.02      212.01      7.51 o 
   4   5   1      254.87      242.44      8.38 o 
   5   5   1       33.85       24.65      2.65 o 
   6   5   1        6.76        6.10      2.34 o 
   7   5   1       14.89       15.75      2.75 o 
  -5   6   1       12.03        9.03      2.14 o 
  -4   6   1      305.50      284.16      6.60 o 
  -3   6   1       32.16       34.23      1.78 o 
  -2   6   1      395.64      401.09      8.86 o 
  -1   6   1       68.49       83.60      2.70 o 
   0   6   1        0.18       -0.08      1.26 o 
   1   6   1      193.10      225.85     11.86 o 
   2   6   1        2.21        4.90      2.18 o 
   4   6   1       63.35       70.32      3.75 o 
   5   6   1        6.07        7.80      2.35 o 
   6   6   1        7.35        6.83      2.52 o 
   7   6   1        0.03       -0.66      2.33 o 
  -5   7   1      232.92      216.38      7.49 o 
  -4   7   1      173.03      169.56      6.66 o 
  -3   7   1      259.50      271.60      6.37 o 
  -2   7   1      603.95      604.93     12.87 o 
  -1   7   1      282.34      338.32      7.67 o 
   0   7   1        1.83        2.07      1.38 o 
   1   7   1        0.80        2.83      1.85 o 
   2   7   1       54.53       42.94      2.96 o 
   3   7   1      105.77      103.92      4.62 o 
   5   7   1       43.32       34.68      2.98 o 
   6   7   1        0.07       -0.78      2.17 o 
  -5   8   1      187.27      170.95      6.27 o 
  -4   8   1       32.16       25.72      2.45 o 
  -3   8   1      196.45      195.23      4.91 o 
  -2   8   1        5.27        8.16      1.56 o 
  -1   8   1       89.12       85.28      2.82 o 
   0   8   1       64.72       81.65      2.78 o 
   1   8   1        7.78        3.87      1.69 o 
   2   8   1        5.77        7.18      1.63 o 
   3   8   1        4.30        1.17      2.29 o 
   4   8   1        0.21        3.23      2.37 o 
   5   8   1       14.47       14.07      2.65 o 
  -2   9   1       39.63       30.22      2.76 o 
  -1   9   1       33.12       39.24      3.11 o 
   0   9   1       54.40       80.32      4.07 o 
   1   9   1        6.57        4.24      2.39 o 
   2   9   1       33.25       47.68      3.33 o 
   3   9   1        3.13        3.61      2.58 o 
  -1  10   1        0.58        1.97      2.28 o 
   0  10   1       60.07       60.73      3.76 o 
   1  10   1        4.69       11.55      2.83 o 
   2 -11   2       11.50       19.81      2.86 o 
   3 -11   2        6.22        5.94      2.48 o 
  -2 -10   2        7.22        6.07      2.56 o 
  -1 -10   2        8.50       13.11      2.86 o 
   0 -10   2       18.19       13.95      2.58 o 
   1 -10   2        1.14        5.03      2.54 o 
   2 -10   2        1.99        3.05      2.27 o 
   3 -10   2       60.25       59.05      3.74 o 
   4 -10   2        1.28        2.71      2.46 o 
  -3  -9   2       24.61       16.37      2.63 o 
  -2  -9   2        3.67        6.55      2.40 o 
  -1  -9   2       21.41       19.76      2.86 o 
   0  -9   2        6.79        4.19      2.26 o 
   1  -9   2       53.47       53.38      3.36 o 
   2  -9   2        0.29        1.59      2.24 o 
   3  -9   2      159.60      187.73      6.94 o 
   4  -9   2       41.02       38.53      3.06 o 
   5  -9   2       69.19       68.86      3.71 o 
  -5  -8   2        0.71       -0.44      2.34 o 
  -4  -8   2        9.93       12.42      2.55 o 
  -2  -8   2      108.95      104.17      4.64 o 
  -1  -8   2        4.25        7.31      2.26 o 
   0  -8   2       39.80       45.49      3.07 o 
   1  -8   2       68.06       58.51      3.34 o 
   2  -8   2      150.66      158.43      6.05 o 
   3  -8   2      217.45      229.11      8.04 o 
   4  -8   2      122.16      107.30      4.60 o 
  -6  -7   2        1.14        2.77      2.37 o 
  -5  -7   2       12.56        7.72      2.34 o 
  -4  -7   2       17.58       20.87      2.74 o 
  -3  -7   2      126.37      126.30      5.19 o 
  -2  -7   2      119.36      103.81      4.57 o 
  -1  -7   2      562.62      589.72     18.13 o 
   0  -7   2      794.92      787.70     23.68 o 
   1  -7   2       96.50      105.12      4.51 o 
   2  -7   2      267.28      260.30      6.69 o 
   3  -7   2       15.68       13.07      2.21 o 
   4  -7   2       93.10       86.51      4.01 o 
  -7  -6   2       14.53       12.01      2.58 o 
  -6  -6   2       78.73       66.67      3.71 o 
  -5  -6   2       60.93       54.98      3.40 o 
  -4  -6   2       58.98       50.65      3.15 o 
  -3  -6   2       33.18       33.09      2.80 o 
  -2  -6   2      427.08      442.40     13.96 o 
  -1  -6   2       63.80       69.15      2.42 o 
   0  -6   2        1.74        2.28      1.28 o 
   1  -6   2      359.16      344.22      6.66 o 
   2  -6   2        1.95        2.60      1.04 o 
   3  -6   2      367.86      366.42      7.05 o 
   4  -6   2     1056.02      936.64     27.83 o 
  -8  -5   2        1.87        2.46      2.53 o 
  -7  -5   2       15.48       13.89      2.58 o 
  -6  -5   2        4.46        4.11      2.25 o 
  -5  -5   2       42.22       41.52      3.02 o 
  -4  -5   2      197.75      161.36      6.07 o 
  -3  -5   2       91.54       84.19      3.93 o 
  -2  -5   2      501.56      509.42     15.81 o 
  -1  -5   2      784.76      764.28     22.95 o 
   0  -5   2      843.99      920.04     16.39 o 
   1  -5   2      204.09      196.25      4.13 o 
   2  -5   2      548.56      517.13     12.56 o 
   3  -5   2     1552.23     1459.97     27.72 o 
   4  -5   2       12.17       13.37      2.27 o 
  -9  -4   2       29.43       33.94      3.31 o 
  -8  -4   2       54.78       60.42      3.70 o 
  -6  -4   2       31.31       33.75      2.82 o 
  -5  -4   2      598.14      613.78     18.82 o 
  -4  -4   2        6.37        6.23      2.04 o 
  -3  -4   2      290.01      215.50      7.50 o 
  -2  -4   2        6.03        4.91      1.88 o 
  -1  -4   2      581.25      614.15     18.71 o 
   0  -4   2     1177.61     1327.86     26.97 o 
   1  -4   2      135.21      151.65      3.37 o 
   2  -4   2      528.52      487.92      9.07 o 
   3  -4   2        3.41        5.46      1.36 o 
   4  -4   2      793.68      769.44     27.39 o 
  -9  -3   2       21.06       20.29      3.03 o 
  -8  -3   2       74.49       88.66      4.47 o 
  -7  -3   2        2.34       -0.39      2.01 o 
  -6  -3   2       91.05       95.60      4.38 o 
  -5  -3   2      492.96      476.70     14.90 o 
  -4  -3   2      751.23      639.99     19.47 o 
  -3  -3   2      371.11      350.29     11.29 o 
  -2  -3   2      120.05      115.58      4.66 o 
  -1  -3   2     5339.18     5455.81    155.01 o 
   0  -3   2      777.66      924.31     19.05 o 
   1  -3   2      296.69      235.93      4.78 o 
   2  -3   2     3462.93     3580.11     78.32 o 
   3  -3   2      711.57      708.85     25.29 o 
   4  -3   2      353.74      369.34     13.90 o 
   9  -3   2      123.38      138.16      5.75 o 
  10  -3   2        2.34        2.52      2.62 o 
  -9  -2   2       38.83       44.48      3.35 o 
  -8  -2   2        2.26        2.40      2.43 o 
  -7  -2   2      330.74      342.53     11.22 o 
  -6  -2   2        3.00        3.67      2.13 o 
  -5  -2   2     1025.78     1004.67     29.75 o 
  -4  -2   2     1623.89     1559.52     45.34 o 
  -3  -2   2        0.26        1.81      1.66 o 
  -2  -2   2     1304.31     1236.20     36.18 o 
  -1  -2   2      643.54      634.22     19.21 o 
   0  -2   2     1644.94     1652.54     33.29 o 
   1  -2   2     1803.42     1789.99     39.63 o 
   2  -2   2      214.32      225.29      8.96 o 
   3  -2   2     1808.73     1840.88     63.40 o 
   4  -2   2       37.06       42.12      2.95 o 
   8  -2   2      285.42      286.44      9.68 o 
   9  -2   2        4.40        2.50      2.24 o 
  10  -2   2       73.43       70.86      3.92 o 
  -9  -1   2       22.02       25.51      2.78 o 
  -8  -1   2       54.88       49.11      3.24 o 
  -7  -1   2      188.09      215.18      7.63 o 
  -6  -1   2        2.74        0.33      1.87 o 
  -5  -1   2      666.47      626.22     19.07 o 
  -4  -1   2      605.21      687.95     20.78 o 
  -3  -1   2      696.92      578.24     17.66 o 
  -2  -1   2     1894.08     1756.18     50.79 o 
  -1  -1   2       73.26       73.94      3.41 o 
   2  -1   2     4120.95     4160.28    141.46 o 
   3  -1   2      330.23      332.97     12.60 o 
   6  -1   2       31.89       41.62      3.02 o 
   7  -1   2       78.10       84.59      4.05 o 
   8  -1   2        7.09        7.41      2.43 o 
   9  -1   2       50.91       52.68      3.52 o 
  10  -1   2       58.00       65.98      4.10 o 
  -8   0   2      248.47      277.10      9.40 o 
  -7   0   2       23.90       26.50      2.56 o 
  -6   0   2      420.59      465.39     14.59 o 
  -5   0   2        3.83        5.01      1.87 o 
  -4   0   2     1061.86     1359.25     39.68 o 
  -3   0   2     4422.04     3861.40    110.08 o 
  -1   0   2      668.73      596.99     12.62 o 
   0   0   2      848.69      846.73     24.38 o 
   2   0   2     3406.10     3651.50    124.33 o 
   3   0   2      373.38      476.87     17.45 o 
   4   0   2      395.37      427.87     13.52 o 
   5   0   2        1.27        0.91      1.82 o 
   6   0   2      687.48      731.60     22.13 o 
   7   0   2      212.65      199.22      7.21 o 
   8   0   2       88.39      105.68      4.82 o 
   9   0   2      109.32      128.01      5.51 o 
  10   0   2       10.16       11.89      2.89 o 
  -8   1   2       29.28       38.51      2.95 o 
  -7   1   2      279.83      350.69     11.42 o 
  -6   1   2      564.95      603.89     18.46 o 
  -5   1   2       77.48       75.37      3.59 o 
  -4   1   2       99.67       89.87      3.95 o 
  -2   1   2       17.76       16.00      1.86 o 
  -1   1   2     1338.71     1386.84     39.12 o 
   0   1   2      765.72      791.44     23.60 o 
   1   1   2     5712.07     4597.91    130.81 o 
   2   1   2      323.73      391.18     22.41 o 
   3   1   2      597.03      558.11     17.13 o 
   4   1   2      108.98      102.69      4.36 o 
   5   1   2      731.03      743.66     22.43 o 
   6   1   2      214.19      231.13      8.12 o 
   7   1   2        1.47        2.05      2.29 o 
   8   1   2      235.19      277.85      9.57 o 
   9   1   2       31.25       32.57      3.26 o 
  -7   2   2      379.09      419.38     13.31 o 
  -6   2   2       30.36       31.80      2.51 o 
  -3   2   2     2574.88     2642.47     73.40 o 
  -2   2   2     1108.10     1104.38     22.58 o 
  -1   2   2        1.24        3.31      1.07 o 
   0   2   2      461.75      474.38     14.70 o 
   1   2   2      135.27      157.99      6.52 o 
   2   2   2     2635.50     2458.78     70.64 o 
   3   2   2      676.48      626.97     19.08 o 
   4   2   2       28.56       25.40      2.32 o 
   5   2   2      536.92      527.20     16.35 o 
   6   2   2        0.07        0.31      2.13 o 
   7   2   2       44.41       43.01      3.14 o 
   8   2   2        0.58       -0.64      2.19 o 
   9   2   2        0.91       -0.47      2.36 o 
  -4   3   2       57.29       48.35      2.80 o 
  -3   3   2     1755.25     1761.41     49.40 o 
  -2   3   2      337.43      364.36      8.10 o 
  -1   3   2      778.83      827.42     17.16 o 
   0   3   2        8.79       41.13     10.32 o 
   1   3   2       15.24       11.34      1.85 o 
   2   3   2     1209.54     1079.27     31.80 o 
   3   3   2       43.45       47.45      2.87 o 
   4   3   2      249.18      222.98      7.76 o 
   5   3   2        0.97        3.30      2.09 o 
   6   3   2       99.87       87.90      4.13 o 
   7   3   2      164.72      180.00      6.79 o 
   8   3   2        0.43        1.86      2.28 o 
  -4   4   2      415.21      387.35     12.01 o 
  -3   4   2        1.45        4.07      1.27 o 
  -2   4   2     1108.20     1057.25     21.67 o 
  -1   4   2     1242.46     1355.18     27.51 o 
   0   4   2       93.85      107.48      4.25 o 
   1   4   2      778.98      923.05     27.41 o 
   2   4   2      209.66      233.07      8.02 o 
   3   4   2      225.43      198.56      7.08 o 
   4   4   2       53.00       64.13      3.42 o 
   5   4   2       11.20       14.56      2.38 o 
   6   4   2      109.76      116.44      5.03 o 
   7   4   2        1.07        2.10      2.37 o 
   8   4   2       32.59       28.65      3.18 o 
  -5   5   2      541.39      446.35     13.64 o 
  -4   5   2      104.53       92.63      3.92 o 
  -3   5   2      105.54      114.13      3.33 o 
  -2   5   2     1712.99     1708.08     34.44 o 
  -1   5   2       44.69       52.22      2.08 o 
   0   5   2      149.37      164.92      4.26 o 
   1   5   2      197.28      232.45      8.00 o 
   2   5   2      386.95      372.39     11.97 o 
   3   5   2      206.69      199.90      7.16 o 
   4   5   2       12.48        8.16      2.27 o 
   5   5   2      125.82      116.97      4.98 o 
   6   5   2        2.32       -0.10      2.15 o 
   7   5   2       19.64       17.08      2.72 o 
  -5   6   2      249.67      229.71      7.79 o 
  -4   6   2        1.34        1.74      1.27 o 
  -3   6   2      840.01      794.77     16.58 o 
  -2   6   2        8.10        8.59      1.39 o 
  -1   6   2      391.96      446.24      9.77 o 
   0   6   2        8.35        9.49      1.47 o 
   1   6   2        1.54        4.71      1.46 o 
   2   6   2      126.98      141.18      5.52 o 
   3   6   2       62.55       41.47      2.87 o 
   4   6   2       19.01       18.74      2.65 o 
   5   6   2       24.21       28.48      2.87 o 
   6   6   2       13.12        9.57      2.46 o 
  -6   7   2       92.74       75.66      3.70 o 
  -5   7   2       32.69       35.33      2.68 o 
  -4   7   2        3.21        4.41      1.98 o 
  -3   7   2      116.78      114.39      3.32 o 
  -2   7   2       63.55       56.90      2.25 o 
  -1   7   2      268.92      330.55      7.53 o 
   0   7   2       21.51       20.56      1.66 o 
   1   7   2      168.84      188.57      7.49 o 
   2   7   2       49.66       71.92      3.72 o 
   3   7   2       17.94       13.97      2.47 o 
   4   7   2       14.01       14.36      2.48 o 
   5   7   2        0.04        0.05      2.28 o 
  -6   8   2       27.02       19.44      2.41 o 
  -5   8   2       15.45       15.35      2.40 o 
  -4   8   2      145.03      133.21      5.21 o 
  -3   8   2        6.31        3.19      2.07 o 
  -2   8   2       13.00       10.94      1.54 o 
  -1   8   2        0.04        0.05      1.41 o 
   0   8   2       36.43       38.73      2.07 o 
   1   8   2        6.65       15.73      1.81 o 
   2   8   2        1.40        1.23      1.58 o 
   3   8   2       19.63       22.31      2.80 o 
  -1   9   2        7.77        7.49      2.40 o 
   0   9   2        1.02        2.38      2.36 o 
   1   9   2       10.59        7.49      2.50 o 
   2   9   2        0.28        0.09      2.27 o 
   3   9   2        3.01       11.09      2.73 o 
   1  10   2        0.78        4.05      2.54 o 
   2 -11   3        9.72        7.46      2.76 o 
   3 -11   3        1.60        2.82      2.63 o 
  -2 -10   3        1.30        2.15      2.48 o 
  -1 -10   3        2.11        5.46      2.62 o 
   0 -10   3        5.92        5.73      2.40 o 
   1 -10   3        1.28        3.59      2.30 o 
   2 -10   3      228.60      250.33      8.72 o 
   3 -10   3       53.48       45.61      3.18 o 
   4 -10   3        9.74       12.16      2.37 o 
   5 -10   3       92.63       89.45      4.31 o 
  -3  -9   3       30.58       30.54      3.05 o 
  -2  -9   3        1.15        2.31      2.36 o 
  -1  -9   3       67.39       82.13      4.21 o 
   0  -9   3        0.54        0.08      2.08 o 
   1  -9   3        2.07        4.11      2.21 o 
   2  -9   3       41.11       38.30      2.97 o 
   3  -9   3       33.57       26.62      2.76 o 
   4  -9   3        2.11        2.83      2.17 o 
  -5  -8   3        0.50        1.88      2.40 o 
  -4  -8   3       22.73       28.58      3.05 o 
  -3  -8   3        5.92        3.53      2.25 o 
  -2  -8   3        8.26       10.22      2.41 o 
  -1  -8   3      129.73      138.04      5.56 o 
   0  -8   3        3.55        2.03      2.08 o 
   1  -8   3       67.36       69.97      3.68 o 
   2  -8   3       16.03       10.15      2.33 o 
   3  -8   3      256.84      254.56      8.71 o 
   4  -8   3       41.49       41.77      2.99 o 
  -6  -7   3        7.13        4.99      2.55 o 
  -5  -7   3       10.92       11.47      2.52 o 
  -4  -7   3       78.33       67.02      3.72 o 
  -3  -7   3        3.24        8.10      2.54 o 
  -2  -7   3        9.07       10.61      2.40 o 
  -1  -7   3      166.11      156.75      6.01 o 
   0  -7   3      168.27      179.18      6.60 o 
   1  -7   3       32.62       28.85      2.49 o 
   2  -7   3      139.86      143.04      4.17 o 
   3  -7   3      775.84      711.46     18.80 o 
   4  -7   3        0.55        0.83      1.41 o 
  -7  -6   3        0.53       -0.96      2.38 o 
  -6  -6   3       80.84       80.65      4.17 o 
  -5  -6   3       65.20       56.36      3.38 o 
  -4  -6   3        1.84        1.13      2.12 o 
  -3  -6   3      879.84      823.47     24.71 o 
  -2  -6   3      148.99      135.72      5.38 o 
  -1  -6   3      820.68      864.12     25.81 o 
   0  -6   3      660.80      682.56     15.78 o 
   1  -6   3        0.96        3.29      1.33 o 
   2  -6   3      512.91      474.84     11.30 o 
   3  -6   3       45.33       47.12      2.17 o 
   4  -6   3      729.02      738.59     17.02 o 
  -8  -5   3       20.22       15.84      2.56 o 
  -7  -5   3        2.75        0.57      2.06 o 
  -6  -5   3      174.94      174.33      6.57 o 
  -5  -5   3        2.01        0.90      1.96 o 
  -4  -5   3      119.88      108.32      4.63 o 
  -3  -5   3       36.22       32.19      2.54 o 
  -2  -5   3      248.73      253.74      8.62 o 
  -1  -5   3     1007.53     1031.66     30.49 o 
   0  -5   3       19.59       18.33      1.42 o 
   1  -5   3      462.73      444.40     16.11 o 
   2  -5   3      144.53      139.71      3.97 o 
   3  -5   3      226.06      190.20      5.15 o 
   4  -5   3      453.39      436.16     16.17 o 
   5  -5   3       51.10       45.79      3.33 o 
  -9  -4   3        6.03        5.49      2.88 o 
  -8  -4   3        1.19        1.11      2.26 o 
  -7  -4   3       23.69       23.81      2.74 o 
  -6  -4   3        9.72       15.21      2.43 o 
  -5  -4   3      265.87      233.35      8.10 o 
  -4  -4   3      157.09      129.08      5.12 o 
  -3  -4   3        0.75        0.82      1.82 o 
  -2  -4   3     1552.13     1523.88     44.34 o 
  -1  -4   3        9.97       15.05      1.98 o 
   0  -4   3      904.76      957.89     19.72 o 
   1  -4   3     3607.18     3788.30     64.92 o 
   2  -4   3      411.79      350.73     56.57 o 
   3  -4   3     1125.94     1130.37     25.44 o 
   4  -4   3       38.65       56.31      3.43 o 
   5  -4   3     1315.52     1290.12     44.96 o 
  10  -4   3       63.70       68.92      4.02 o 
  -9  -3   3        2.71        5.24      2.57 o 
  -8  -3   3       54.65       54.00      3.42 o 
  -7  -3   3       54.09       58.12      3.45 o 
  -6  -3   3       40.01       37.08      2.80 o 
  -5  -3   3      531.47      509.44     15.84 o 
  -4  -3   3      177.20      184.80      6.66 o 
  -3  -3   3      351.71      285.73      9.45 o 
  -2  -3   3      710.13      623.53     18.94 o 
  -1  -3   3     1517.75     1701.76     49.30 o 
   0  -3   3       35.90       24.52      1.46 o 
   1  -3   3     1068.65     1245.30     36.44 o 
   2  -3   3      984.13      951.39     22.99 o 
   3  -3   3        2.85        3.26      1.81 o 
   4  -3   3     1052.04     1043.82     36.60 o 
   5  -3   3     1132.07     1157.68     40.48 o 
   9  -3   3      207.18      246.93      8.73 o 
  10  -3   3       42.65       40.97      3.53 o 
  -9  -2   3       15.47       11.23      2.62 o 
  -8  -2   3      121.41      127.45      5.26 o 
  -7  -2   3       66.28       71.28      3.71 o 
  -6  -2   3      521.99      499.41     15.55 o 
  -5  -2   3       36.72       39.29      2.71 o 
  -4  -2   3      412.10      362.55     11.63 o 
  -3  -2   3      297.88      258.20      8.66 o 
  -2  -2   3      290.85      267.61      8.91 o 
  -1  -2   3     1162.71     1123.97     33.00 o 
   0  -2   3      611.11      709.80     21.34 o 
   1  -2   3     5502.84     5379.78    152.85 o 
   2  -2   3     2551.08     2565.59     87.78 o 
   3  -2   3       62.38       67.82      3.73 o 
   4  -2   3     1111.50     1028.48     36.07 o 
   5  -2   3      116.03      135.16      6.09 o 
   8  -2   3      132.61      166.61      6.46 o 
   9  -2   3       74.57       75.40      4.17 o 
  10  -2   3       34.78       35.19      3.09 o 
  -8  -1   3        5.32        2.70      2.22 o 
  -7  -1   3      323.09      353.57     11.49 o 
  -6  -1   3      184.92      194.72      6.99 o 
  -5  -1   3      230.81      214.85      7.50 o 
  -4  -1   3     2041.13     1993.29     57.51 o 
  -3  -1   3       52.32       46.17      2.69 o 
  -2  -1   3     1082.57      845.88     25.15 o 
  -1  -1   3     2235.60     2176.31     62.62 o 
   0  -1   3     2949.82     2843.25     73.41 o 
   2  -1   3       85.20      118.45      5.37 o 
   3  -1   3      113.51       81.42      4.16 o 
   4  -1   3      533.76      561.93     20.35 o 
   7  -1   3        7.34        8.12      2.22 o 
   8  -1   3      157.16      170.47      6.51 o 
   9  -1   3        0.43       -0.47      2.24 o 
  10  -1   3       49.71       61.43      3.92 o 
  -7   0   3      226.20      260.05      8.84 o 
  -6   0   3       50.88       48.60      2.92 o 
  -5   0   3      869.94      861.81     25.68 o 
  -4   0   3     1066.48     1074.46     31.63 o 
  -3   0   3      659.88      594.36     18.08 o 
  -2   0   3     6608.86     5564.17    109.90 o 
  -1   0   3        7.85        8.36      1.12 o 
   0   0   3      798.97      802.30     23.18 o 
   2   0   3     4012.57     4341.86    147.57 o 
   3   0   3      961.07     1095.19     38.27 o 
   4   0   3     1606.83     1889.36     65.05 o 
   5   0   3      864.05      813.26     24.38 o 
   6   0   3        1.11        2.08      2.11 o 
   7   0   3      251.52      270.96      9.27 o 
   8   0   3        0.49        2.94      2.26 o 
   9   0   3       18.73       22.88      3.28 o 
  -7   1   3       16.33       14.38      2.18 o 
  -6   1   3      654.50      771.24     23.18 o 
  -5   1   3      784.29      832.36     24.84 o 
  -4   1   3     6693.03     6624.41    187.90 o 
  -3   1   3      621.74      593.55     12.59 o 
  -2   1   3      134.18      109.59      6.35 o 
  -1   1   3     5200.40     5244.88    144.25 o 
   0   1   3      268.82      218.37     12.55 o 
   1   1   3     1319.40     1363.98     39.77 o 
   2   1   3     1324.57     1366.81     30.50 o 
   3   1   3       54.85       53.04      2.19 o 
   4   1   3      386.28      365.86     11.77 o 
   5   1   3       36.15       31.27      2.56 o 
   6   1   3      128.74      132.97      5.37 o 
   7   1   3      225.22      273.79      9.42 o 
   8   1   3       46.44       49.01      3.41 o 
   9   1   3      112.59      129.32      5.64 o 
  -6   2   3      116.45      121.66      4.90 o 
  -5   2   3       10.84       19.62      2.13 o 
  -4   2   3      213.19      165.94      5.97 o 
  -3   2   3      159.06      168.42      6.00 o 
  -2   2   3     1177.00     1161.81     23.70 o 
  -1   2   3     1396.37     1484.68     30.02 o 
   0   2   3      664.19      739.25     15.43 o 
   1   2   3     1886.51     1769.94     51.21 o 
   2   2   3      180.10      215.74     13.15 o 
   3   2   3     1157.67     1079.55     31.82 o 
   4   2   3       22.01       14.87      2.10 o 
   5   2   3      309.09      322.48     10.64 o 
   6   2   3      538.94      531.96     16.55 o 
   7   2   3      323.79      341.69     11.30 o 
   8   2   3       61.24       65.55      3.84 o 
   9   2   3        4.25        0.95      2.45 o 
  -4   3   3      106.98       89.84      3.94 o 
  -3   3   3     1299.24     1317.79     37.31 o 
  -2   3   3     2183.07     2159.90     43.25 o 
  -1   3   3      272.21      374.17      8.41 o 
   0   3   3     2895.14     3581.81     71.11 o 
   1   3   3       12.31       20.72      2.10 o 
   2   3   3      343.72      309.85     10.15 o 
   3   3   3      326.39      334.59     10.88 o 
   4   3   3        1.83        1.11      1.89 o 
   5   3   3       20.35       22.75      2.55 o 
   6   3   3        2.60        1.26      2.20 o 
   7   3   3       21.54       21.10      2.61 o 
   8   3   3       26.12       28.43      3.11 o 
  -5   4   3      271.37      245.64      8.19 o 
  -4   4   3       22.99       25.92      2.26 o 
  -3   4   3      624.03      577.17     12.29 o 
  -2   4   3       33.90       36.27      1.73 o 
  -1   4   3      171.32      250.69      5.89 o 
   0   4   3      249.58      265.05      6.18 o 
   1   4   3      502.36      546.29     16.80 o 
   2   4   3      129.53      135.55      5.34 o 
   3   4   3       69.42       65.70      3.42 o 
   4   4   3      443.16      438.79     13.89 o 
   5   4   3        3.09        4.01      2.12 o 
   6   4   3       60.06       52.04      3.30 o 
   7   4   3       13.05       17.31      2.89 o 
   8   4   3        1.18        1.93      2.42 o 
  -4   5   3      315.49      288.34      9.34 o 
  -3   5   3       68.42       66.62      2.34 o 
  -2   5   3      534.33      624.91     13.24 o 
  -1   5   3      108.17      125.75      3.48 o 
   0   5   3        0.68        2.41      1.33 o 
   1   5   3      600.16      669.50     20.30 o 
   2   5   3       17.27       13.35      2.17 o 
   3   5   3       15.20       12.97      2.20 o 
   4   5   3      168.52      180.93      6.70 o 
   5   5   3        0.67        1.92      2.21 o 
   6   5   3        2.86        5.38      2.55 o 
  -6   6   3       13.20        9.29      2.25 o 
  -5   6   3        4.60        5.74      2.06 o 
  -4   6   3       58.01       50.66      2.99 o 
  -3   6   3        1.58       11.56      2.02 o 
  -2   6   3      185.52      210.77      5.16 o 
  -1   6   3        0.05        0.12      1.30 o 
   0   6   3      227.77      237.48      5.71 o 
   1   6   3      121.00      137.25      3.76 o 
   2   6   3       78.82       80.07      3.90 o 
   3   6   3      123.89      117.96      4.94 o 
   4   6   3        2.21        0.82      2.03 o 
   5   6   3       27.58       25.24      2.81 o 
   6   6   3        0.04       -1.09      2.18 o 
  -6   7   3       79.36       74.28      3.78 o 
  -5   7   3      495.31      449.83     13.80 o 
  -4   7   3      126.75      129.13      5.12 o 
  -3   7   3      444.12      421.73     13.00 o 
  -2   7   3       25.44       31.18      1.78 o 
  -1   7   3        7.99        9.00      1.56 o 
   0   7   3       53.01       73.67      2.60 o 
   1   7   3       24.17       18.60      1.74 o 
   2   7   3        4.34        5.37      1.77 o 
   3   7   3        6.76        3.88      2.34 o 
   4   7   3       16.23       15.43      2.69 o 
   5   7   3        7.45        6.26      2.19 o 
  -6   8   3        7.74        9.06      2.28 o 
  -5   8   3       15.10       13.37      2.38 o 
  -4   8   3       21.51       19.53      2.44 o 
  -3   8   3       31.54       37.13      2.75 o 
  -2   8   3       15.91       14.48      2.33 o 
  -1   8   3       21.57       28.50      1.89 o 
   0   8   3        1.99        8.57      1.67 o 
   1   8   3        2.18        2.73      1.61 o 
   2   8   3        2.03        5.61      1.67 o 
   3   8   3       31.06       26.11      1.96 o 
   4   8   3       10.52       14.55      2.59 o 
  -6   9   3       15.17       17.15      2.62 o 
  -5   9   3        1.72        4.82      2.29 o 
  -4   9   3        1.84        1.25      2.28 o 
  -3   9   3        8.04        4.86      2.25 o 
  -2   9   3       48.79       59.26      3.43 o 
  -1   9   3        1.11        3.57      2.25 o 
   0   9   3       60.56       62.04      3.63 o 
   1   9   3       19.08       24.55      1.94 o 
   2   9   3        1.21        2.76      1.66 o 
   3   9   3        0.10        0.74      1.59 o 
  -1 -10   4       56.17       51.37      3.49 o 
   0 -10   4       22.87       20.36      2.78 o 
   1 -10   4       62.13       60.54      3.68 o 
   2 -10   4       11.88       10.65      2.52 o 
   3 -10   4        3.18        5.78      2.40 o 
   4 -10   4        6.16        6.34      2.45 o 
  -3  -9   4        4.54        6.74      2.45 o 
  -2  -9   4       42.47       39.01      3.13 o 
  -1  -9   4        0.63        4.73      2.48 o 
   0  -9   4       61.02       63.03      3.67 o 
   1  -9   4       20.94       26.38      2.77 o 
   2  -9   4      159.64      167.79      6.38 o 
   3  -9   4       91.08       83.61      4.10 o 
   4  -9   4        9.05       12.30      2.41 o 
  -5  -8   4       12.21       12.19      2.74 o 
  -4  -8   4       21.82       21.88      2.73 o 
  -2  -8   4        1.45        2.36      2.24 o 
  -1  -8   4      129.01      133.90      5.45 o 
   0  -8   4       46.24       43.69      3.02 o 
   1  -8   4       23.19       22.85      2.50 o 
   2  -8   4      344.00      330.74     10.87 o 
   3  -8   4       18.14       17.55      1.74 o 
   4  -8   4      206.21      190.37      5.26 o 
  -6  -7   4       20.63       21.52      2.89 o 
  -5  -7   4        1.46       -1.44      1.97 o 
  -4  -7   4       62.34       64.22      3.79 o 
  -3  -7   4        2.19        3.69      2.33 o 
  -2  -7   4      243.46      253.85      8.73 o 
  -1  -7   4      116.21      113.19      4.80 o 
   0  -7   4        1.09        1.04      2.00 o 
   1  -7   4      208.29      206.37      5.54 o 
   2  -7   4       14.71       17.67      1.72 o 
   3  -7   4       41.67       52.20      2.33 o 
   4  -7   4       57.51       56.40      2.43 o 
   5  -7   4        2.16        2.82      2.47 o 
  -7  -6   4       29.22       27.50      2.97 o 
  -6  -6   4        6.04        4.03      2.23 o 
  -5  -6   4        1.34        3.06      2.27 o 
  -4  -6   4        2.63        3.62      2.24 o 
  -3  -6   4      112.20      117.05      4.95 o 
  -2  -6   4      281.33      271.78      9.17 o 
  -1  -6   4       33.21       32.86      2.67 o 
   0  -6   4      325.56      350.09     12.70 o 
   1  -6   4      485.71      462.85     11.04 o 
   2  -6   4      499.61      477.08     11.35 o 
   3  -6   4      451.05      427.93     10.31 o 
   4  -6   4       18.27       17.00      1.67 o 
   5  -6   4      391.90      346.94     13.24 o 
  -8  -5   4       24.88       21.86      2.77 o 
  -7  -5   4        9.32        8.97      2.54 o 
  -6  -5   4       55.04       51.06      3.28 o 
  -5  -5   4      740.18      702.95     21.34 o 
  -4  -5   4        7.48        8.17      2.09 o 
  -3  -5   4      946.34      901.83     26.88 o 
  -2  -5   4      154.80      162.87      6.16 o 
  -1  -5   4      115.09      107.73      4.54 o 
   0  -5   4      307.65      323.62     10.57 o 
   1  -5   4       57.27       49.35      2.12 o 
   2  -5   4      777.48      747.33     19.18 o 
   3  -5   4        1.29        0.53      1.25 o 
   4  -5   4      572.72      596.45     21.59 o 
   5  -5   4      520.57      538.70     19.69 o 
  -9  -4   4        4.34        4.26      2.63 o 
  -8  -4   4       58.41       60.40      3.72 o 
  -7  -4   4       28.59       30.49      2.81 o 
  -6  -4   4      108.43       96.75      4.36 o 
  -5  -4   4        0.29       -0.58      1.83 o 
  -4  -4   4      163.65      144.21      5.58 o 
  -3  -4   4      231.81      237.22      8.16 o 
  -2  -4   4      293.07      301.39      9.94 o 
  -1  -4   4      312.97      307.75     10.09 o 
   0  -4   4       22.03       21.60      1.44 o 
   1  -4   4     1210.04     1112.59     32.74 o 
   2  -4   4      447.27      499.86     11.81 o 
   3  -4   4     1254.35     1273.44     44.32 o 
   4  -4   4      649.69      636.38     22.89 o 
   5  -4   4       13.57       14.85      2.27 o 
  10  -4   4        0.84        2.86      2.57 o 
  -8  -3   4        0.00        2.58      2.36 o 
  -7  -3   4      286.58      291.63      9.83 o 
  -6  -3   4        1.66        6.18      2.15 o 
  -5  -3   4      210.51      204.39      7.27 o 
  -4  -3   4      731.74      683.14     20.68 o 
  -3  -3   4      313.33      267.71      8.95 o 
  -2  -3   4     1956.33     1919.75     55.45 o 
  -1  -3   4     2103.81     2330.02     67.00 o 
   0  -3   4     3805.81     3629.53    103.58 o 
   1  -3   4     1700.09     1899.69     54.89 o 
   2  -3   4      414.83      480.66     11.38 o 
   3  -3   4     1124.41      815.26     28.85 o 
   4  -3   4       62.23       66.03      3.77 o 
   5  -3   4      529.91      494.71     18.15 o 
   9  -3   4       16.62       27.09      3.00 o 
  10  -3   4       60.99       60.11      3.78 o 
  -8  -2   4       14.43       13.79      2.41 o 
  -7  -2   4       40.52       45.28      3.02 o 
  -6  -2   4       39.11       35.42      2.71 o 
  -5  -2   4      425.92      408.98     12.97 o 
  -4  -2   4       12.59       16.61      2.05 o 
  -3  -2   4     1948.30     1568.68     45.55 o 
  -2  -2   4       56.36       59.24      3.06 o 
  -1  -2   4      620.87      666.80     20.14 o 
   0  -2   4      583.52      562.73     17.21 o 
   1  -2   4      505.14      560.39     17.15 o 
   2  -2   4     1781.79     1780.62     61.34 o 
   3  -2   4      336.08      240.94      9.48 o 
   4  -2   4     3005.99     3326.42    113.47 o 
   5  -2   4      311.05      310.09     11.94 o 
   8  -2   4       10.05       11.50      2.64 o 
   9  -2   4       21.62       25.71      2.88 o 
  10  -2   4      104.06      102.26      4.84 o 
  -7  -1   4       14.71       11.21      2.21 o 
  -6  -1   4      551.48      561.05     17.26 o 
  -5  -1   4       81.40       80.42      3.73 o 
  -4  -1   4      805.88      783.84     23.46 o 
  -3  -1   4     1633.42     1461.14     42.50 o 
  -2  -1   4      125.40      116.34      4.63 o 
  -1  -1   4     2216.01     2127.85     42.60 o 
   0  -1   4       18.79       19.84      1.35 o 
   2  -1   4      367.36      321.55     12.20 o 
   3  -1   4      396.65      342.88     12.92 o 
   4  -1   4      363.46      327.31     12.45 o 
   5  -1   4       19.68       18.59      2.33 o 
   7  -1   4      146.10      158.47      6.18 o 
   8  -1   4      141.01      169.48      6.55 o 
   9  -1   4       14.02       14.21      2.69 o 
  -6   0   4      296.98      297.54      9.83 o 
  -5   0   4      447.14      444.59     13.92 o 
  -4   0   4      217.10      267.59      8.91 o 
  -3   0   4       28.99       27.89      2.16 o 
  -2   0   4     2821.03     2704.05     53.89 o 
  -1   0   4        4.21        7.13      1.12 o 
   0   0   4     1213.71     1278.59     36.17 o 
   3   0   4     1189.21     1284.96     44.66 o 
   4   0   4       13.66       15.15      2.10 o 
   5   0   4      401.21      446.14     14.11 o 
   6   0   4       96.60      103.19      4.61 o 
   7   0   4       40.38       46.68      3.19 o 
   8   0   4      192.88      198.20      7.31 o 
   9   0   4        0.04        0.98      2.44 o 
  -5   1   4     1023.79     1094.52     32.21 o 
  -4   1   4      776.97      713.48     21.44 o 
  -3   1   4     1292.91     1264.27     25.72 o 
  -2   1   4     1452.74     1476.68     41.61 o 
  -1   1   4     1160.16     1299.48     26.39 o 
   0   1   4     1693.91     1653.36     78.31 o 
   1   1   4      584.31      577.89     17.64 o 
   2   1   4     1403.13     1381.99     30.84 o 
   3   1   4      241.16      252.15      6.47 o 
   4   1   4       15.22       13.64      1.46 o 
   5   1   4      315.39      331.09     10.86 o 
   6   1   4      241.55      242.39      8.41 o 
   7   1   4       27.44       29.89      2.90 o 
   8   1   4        7.00        7.81      2.76 o 
   9   1   4       22.98       23.86      2.89 o 
  -4   2   4      186.43      206.89      5.05 o 
  -3   2   4     2043.26     2012.53     40.37 o 
  -2   2   4       31.86       30.71      2.26 o 
  -1   2   4      316.58      338.19      7.58 o 
   0   2   4       15.96       26.76      1.52 o 
   1   2   4      497.93      485.50     15.06 o 
   2   2   4      350.35      333.65      8.21 o 
   3   2   4      239.62      236.81      6.14 o 
   4   2   4      336.66      343.76     11.21 o 
   5   2   4      144.47      149.24      5.79 o 
   6   2   4        2.47        1.82      2.07 o 
   7   2   4      170.83      177.34      6.71 o 
   8   2   4        6.65        2.49      2.30 o 
  -5   3   4      139.20      135.97      5.22 o 
  -4   3   4      697.17      647.66     19.09 o 
  -3   3   4      116.70       90.46      3.92 o 
  -2   3   4      242.33      237.30      5.61 o 
  -1   3   4     1193.53     1173.91     23.95 o 
   0   3   4      293.49      308.92      7.03 o 
   1   3   4      905.83      935.75     27.75 o 
   2   3   4        7.93        8.26      1.83 o 
   3   3   4      457.35      432.38     13.64 o 
   4   3   4      325.01      329.74     10.81 o 
   5   3   4      289.91      280.31      9.46 o 
   6   3   4       45.04       49.19      3.27 o 
   7   3   4        0.17        0.38      2.22 o 
   8   3   4       42.23       38.33      3.17 o 
  -5   4   4      327.34      291.55      9.46 o 
  -4   4   4      123.53       99.37      4.20 o 
  -3   4   4      712.70      756.87     22.06 o 
  -2   4   4      641.93      708.22     14.85 o 
  -1   4   4      252.54      300.27      6.87 o 
   0   4   4      682.18      778.84     16.25 o 
   1   4   4       88.75      116.73      4.73 o 
   2   4   4       22.91       20.04      2.22 o 
   3   4   4      157.30      159.10      6.01 o 
   4   4   4       52.43       39.36      2.85 o 
   5   4   4       27.46       25.51      2.62 o 
   6   4   4        3.84        1.80      2.21 o 
   7   4   4       22.06       17.00      2.67 o 
  -6   5   4       29.08       33.65      2.62 o 
  -5   5   4       49.60       42.74      2.85 o 
  -4   5   4      293.26      304.54      9.79 o 
  -3   5   4      125.68      110.16      4.49 o 
  -2   5   4       43.30       43.04      2.72 o 
  -1   5   4      622.67      663.27     13.99 o 
   0   5   4       34.12       40.14      1.89 o 
   1   5   4      149.88      141.25      3.82 o 
   2   5   4      191.60      215.43      7.57 o 
   3   5   4       54.19       36.75      2.75 o 
   4   5   4       58.21       57.00      3.39 o 
   5   5   4       13.70       15.34      2.49 o 
   6   5   4        8.88        5.82      2.49 o 
   7   5   4       26.46       30.17      3.12 o 
  -6   6   4      223.21      180.22      6.49 o 
  -5   6   4       59.13       57.74      3.27 o 
  -4   6   4      288.59      273.85      8.97 o 
  -3   6   4       14.36       12.63      2.12 o 
  -2   6   4        6.83        5.77      1.97 o 
  -1   6   4      220.43      274.62      6.43 o 
   0   6   4       19.24       16.81      1.63 o 
   1   6   4       63.62       58.04      2.28 o 
   2   6   4       19.36       21.91      2.35 o 
   3   6   4       37.56       35.81      2.89 o 
   4   6   4        0.32        0.95      2.18 o 
   5   6   4        7.01        5.43      2.47 o 
   6   6   4        2.62        4.32      2.41 o 
  -5   7   4       66.75       61.74      3.37 o 
  -4   7   4       22.08       23.02      2.53 o 
  -3   7   4       37.01       36.21      2.70 o 
  -2   7   4       13.36       16.17      2.41 o 
  -1   7   4       17.06       10.88      2.27 o 
   0   7   4      208.05      216.43      5.33 o 
   1   7   4       26.97       32.96      1.94 o 
   2   7   4       24.76       18.30      1.81 o 
   3   7   4       48.59       48.67      3.21 o 
   4   7   4        0.33        3.01      2.25 o 
   5   7   4       17.08       17.10      2.73 o 
  -6   8   4      105.28       99.79      4.54 o 
  -5   8   4       63.79       59.01      3.38 o 
  -4   8   4        1.01       -0.06      2.01 o 
  -3   8   4       30.17       32.39      2.70 o 
  -2   8   4        1.94        3.19      2.11 o 
  -1   8   4       32.00       30.43      2.69 o 
   0   8   4       33.75       42.86      3.05 o 
   1   8   4        0.09        0.45      2.30 o 
   2   8   4        0.31       -0.15      1.53 o 
   3   8   4        1.83        6.31      1.70 o 
   4   8   4        8.86       13.27      2.62 o 
  -6   9   4       13.99       10.73      2.52 o 
  -5   9   4        0.17       -0.40      2.04 o 
  -4   9   4       10.88       10.19      2.44 o 
  -3   9   4        8.12        8.34      2.41 o 
  -2   9   4        3.06        8.26      2.35 o 
  -1   9   4        0.65        0.42      2.19 o 
   0   9   4        2.80        6.14      2.36 o 
   1   9   4       19.10       20.60      2.67 o 
   2   9   4        2.70       -0.22      2.42 o 
   3   9   4        2.46        3.48      2.54 o 
  -1 -10   5       15.23       18.32      2.84 o 
   0 -10   5       31.18       37.44      3.25 o 
   1 -10   5       35.12       35.80      2.99 o 
   2 -10   5       56.43       52.54      3.44 o 
   3 -10   5       13.73       20.84      2.82 o 
   4 -10   5       21.50       22.95      2.74 o 
  -3  -9   5        4.59        5.81      2.52 o 
  -2  -9   5        0.63        2.11      2.38 o 
  -1  -9   5      129.27      131.39      5.49 o 
   0  -9   5        5.02        5.00      2.50 o 
   1  -9   5       63.93       65.04      3.62 o 
   2  -9   5       27.79       20.36      2.55 o 
   3  -9   5       37.88       43.25      3.14 o 
  -5  -8   5        5.23        4.97      2.44 o 
  -4  -8   5       13.79       11.92      2.60 o 
  -3  -8   5       40.91       43.50      3.17 o 
  -2  -8   5       79.31       79.21      4.06 o 
  -1  -8   5       16.18       19.30      2.53 o 
   0  -8   5      194.01      186.85      6.85 o 
   1  -8   5        5.87        5.49      2.24 o 
   2  -8   5       46.93       50.91      3.24 o 
   3  -8   5      208.08      190.13      5.25 o 
   4  -8   5        4.68        5.80      2.15 o 
   5  -8   5      278.97      269.77     10.74 o 
  -6  -7   5       39.35       38.28      3.23 o 
  -5  -7   5       54.57       54.62      3.73 o 
  -4  -7   5        3.15        0.94      2.34 o 
  -3  -7   5      332.71      303.98     10.16 o 
  -2  -7   5       15.57       16.51      2.42 o 
  -1  -7   5       29.84       29.82      2.70 o 
   0  -7   5      275.67      264.53      8.99 o 
   1  -7   5      260.90      246.08      6.40 o 
   2  -7   5      239.31      219.48      5.84 o 
   3  -7   5       30.28       27.06      1.88 o 
   4  -7   5      513.16      483.02     11.53 o 
   5  -7   5       71.02       77.46      4.47 o 
  -7  -6   5        9.48        6.50      2.51 o 
  -6  -6   5       85.36       73.77      3.90 o 
  -5  -6   5       98.91       85.20      4.18 o 
  -4  -6   5      192.04      195.99      7.14 o 
  -3  -6   5        6.07        6.50      2.16 o 
  -2  -6   5      136.60      136.71      5.44 o 
  -1  -6   5      220.99      232.21      8.09 o 
   0  -6   5       45.22       41.27      2.83 o 
   1  -6   5      515.14      538.84     12.68 o 
   2  -6   5        3.74        3.68      1.42 o 
   3  -6   5      213.58      214.37      5.71 o 
   4  -6   5      575.71      530.75     19.39 o 
   5  -6   5      118.62      111.46      5.37 o 
   6  -6   5      183.70      183.39      7.84 o 
  -8  -5   5        4.42        4.75      2.67 o 
  -7  -5   5        2.37        3.41      2.30 o 
  -6  -5   5        1.10        2.01      2.13 o 
  -4  -5   5      151.02      147.68      5.72 o 
  -3  -5   5      198.44      177.51      6.53 o 
  -2  -5   5      567.95      580.03     17.80 o 
  -1  -5   5       44.54       51.52      3.05 o 
   0  -5   5     1133.25     1120.79     33.00 o 
   1  -5   5      742.86      756.54     22.75 o 
   2  -5   5       68.68       64.15      2.50 o 
   3  -5   5      271.79      237.51     20.15 o 
   4  -5   5        6.10        6.88      2.38 o 
   5  -5   5     1081.38     1025.82     36.07 o 
   6  -5   5        1.18        0.09      2.05 o 
  -8  -4   5       38.12       35.01      3.02 o 
  -7  -4   5       78.79       77.69      3.90 o 
  -6  -4   5       45.84       36.51      2.89 o 
  -5  -4   5      367.51      349.36     11.36 o 
  -4  -4   5       38.75       33.90      2.68 o 
  -3  -4   5      256.35      240.06      8.23 o 
  -2  -4   5      128.31      135.56      5.28 o 
  -1  -4   5     1052.72     1111.08     32.71 o 
   0  -4   5      501.31      491.96     15.28 o 
   1  -4   5       96.36       99.14      4.25 o 
   2  -4   5     1042.71      967.28     21.91 o 
   3  -4   5       13.53       16.46      2.25 o 
   4  -4   5      343.11      317.00     12.16 o 
   5  -4   5       14.23        7.59      2.20 o 
   6  -4   5       11.14       10.72      2.24 o 
  -7  -3   5       15.74       13.67      2.34 o 
  -6  -3   5      272.65      272.07      9.19 o 
  -5  -3   5       75.33       71.17      3.54 o 
  -4  -3   5      574.73      497.12     15.44 o 
  -3  -3   5      189.68      184.96      6.65 o 
  -2  -3   5       13.10        9.59      1.88 o 
  -1  -3   5      560.96      566.67     17.36 o 
   0  -3   5        3.44        1.76      1.70 o 
   1  -3   5     1544.84     1746.85     50.60 o 
   2  -3   5      364.38      376.15      9.14 o 
   3  -3   5      651.28      665.04     23.83 o 
   4  -3   5     1257.24     1214.64     42.36 o 
   5  -3   5       19.62       13.80      2.31 o 
   6  -3   5      734.80      745.28     26.63 o 
   9  -3   5       58.16       57.73      3.79 o 
  -7  -2   5      218.13      239.40      8.31 o 
  -6  -2   5      121.70      135.94      5.36 o 
  -5  -2   5      184.37      163.81      6.08 o 
  -4  -2   5      564.42      520.06     16.05 o 
  -3  -2   5       96.61      118.24      4.76 o 
  -2  -2   5     2020.22     2068.87     59.64 o 
  -1  -2   5        5.03        4.35      1.66 o 
   0  -2   5      704.02      638.20     22.58 o 
   1  -2   5     1904.86     1939.27     56.00 o 
   3  -2   5      518.36      517.18     18.84 o 
   4  -2   5      123.07      157.77      6.78 o 
   5  -2   5      511.61      481.35     17.68 o 
   6  -2   5      112.83      104.25      5.10 o 
   8  -2   5       46.37       58.40      3.70 o 
   9  -2   5        1.73        3.71      2.41 o 
  -6  -1   5       87.69       82.18      3.83 o 
  -5  -1   5      509.05      493.17     15.31 o 
  -4  -1   5        0.17        0.26      1.55 o 
  -3  -1   5     1702.25     1587.90     46.07 o 
  -2  -1   5      264.72      257.46      8.60 o 
  -1  -1   5     2211.98     2417.72     48.29 o 
   0  -1   5     4046.23     4087.38     80.97 o 
   3  -1   5       75.11       72.12      3.86 o 
   4  -1   5      180.27      190.96      7.89 o 
   5  -1   5      506.05      519.02     18.94 o 
   7  -1   5      151.40      170.68      6.53 o 
   8  -1   5       58.34       62.70      3.77 o 
   9  -1   5       51.30       51.34      3.53 o 
  -5   0   5      224.71      210.35      7.32 o 
  -4   0   5     1577.19     1551.00     45.03 o 
  -3   0   5     1183.33     1146.17     34.84 o 
  -2   0   5       61.41       63.00      2.24 o 
  -1   0   5      312.11      320.59     10.09 o 
   0   0   5        2.06        7.66      1.63 o 
   3   0   5      509.17      509.09     18.54 o 
   4   0   5      696.05      724.20     25.82 o 
   5   0   5        1.00        4.03      1.46 o 
   6   0   5      309.00      298.14      9.97 o 
   7   0   5       39.91       37.27      2.94 o 
   8   0   5       24.87       24.92      2.90 o 
   9   0   5       36.43       44.75      3.56 o 
  -4   1   5     1297.56     1118.56     33.81 o 
  -3   1   5       78.44       96.27      4.06 o 
  -2   1   5      913.50      908.46     26.13 o 
  -1   1   5      231.54      202.26      4.91 o 
   0   1   5     1565.96     1653.01     33.32 o 
   1   1   5      970.90     1010.80     29.85 o 
   2   1   5       94.89       98.75      4.21 o 
   3   1   5     1309.89     1061.95    109.36 o 
   4   1   5      212.97      222.89      5.88 o 
   5   1   5      221.51      209.28      7.45 o 
   6   1   5      516.45      492.23     15.43 o 
   7   1   5       65.48       64.62      3.84 o 
   8   1   5       18.00       19.40      2.87 o 
   9   1   5        2.01        1.33      2.60 o 
  -4   2   5       44.04       38.84      2.61 o 
  -3   2   5      905.52      891.20     25.70 o 
  -2   2   5      200.72      205.05      6.99 o 
  -1   2   5       13.49       17.85      1.37 o 
   0   2   5     1907.12     1997.55     40.07 o 
   1   2   5       49.35       45.79      2.74 o 
   2   2   5       44.32       33.91      2.50 o 
   3   2   5       90.26      107.67      3.38 o 
   4   2   5      729.15      658.97     20.04 o 
   5   2   5      123.12      122.60      5.12 o 
   6   2   5       22.94       19.60      2.48 o 
   7   2   5      129.20      132.65      5.55 o 
   8   2   5        2.35        2.11      2.50 o 
  -5   3   5      107.59       85.44      3.86 o 
  -4   3   5      338.80      329.86     10.44 o 
  -3   3   5      338.21      309.72      9.87 o 
  -2   3   5      341.70      363.74      8.66 o 
  -1   3   5      356.38      372.13     10.45 o 
   0   3   5       76.97       77.88      2.53 o 
   1   3   5      616.78      670.73     20.29 o 
   2   3   5      253.42      251.95      8.54 o 
   3   3   5       38.09       37.24      2.63 o 
   4   3   5       83.87       68.37      3.54 o 
   5   3   5       75.82       76.17      3.85 o 
   6   3   5       45.04       41.91      3.07 o 
   7   3   5       13.37       16.22      2.71 o 
   8   3   5        3.26       -0.54      2.09 o 
  -6   4   5      129.92      109.54      4.58 o 
  -5   4   5       65.03       63.64      3.33 o 
  -4   4   5      199.09      173.68      6.22 o 
  -3   4   5      632.60      584.54     17.37 o 
  -2   4   5      265.01      263.81      8.63 o 
  -1   4   5      106.29      118.90      3.34 o 
   0   4   5        1.73        2.92      1.30 o 
   1   4   5      139.40      140.12      5.39 o 
   2   4   5        2.27        0.85      1.85 o 
   3   4   5      142.61      127.91      5.14 o 
   4   4   5       14.46       16.68      2.42 o 
   5   4   5        4.01        1.16      2.09 o 
   6   4   5       16.39       19.06      2.59 o 
   7   4   5       10.80        7.17      2.52 o 
  -6   5   5       28.86       18.32      2.34 o 
  -5   5   5      229.71      233.84      7.91 o 
  -4   5   5       80.47       66.58      3.42 o 
  -3   5   5       53.97       63.30      3.29 o 
  -2   5   5      265.25      271.29      8.87 o 
  -1   5   5       64.68       65.92      4.80 o 
   0   5   5       11.18       12.66      1.51 o 
   1   5   5       78.06       90.61      3.56 o 
   2   5   5      344.01      352.10     11.42 o 
   3   5   5       49.43       56.03      3.24 o 
   4   5   5        3.16        2.33      2.14 o 
   5   5   5       30.95       30.94      2.83 o 
   6   5   5        0.75        2.78      2.36 o 
  -6   6   5       44.60       50.70      3.25 o 
  -5   6   5       26.73       24.86      2.48 o 
  -4   6   5       45.14       41.83      2.82 o 
  -3   6   5       89.38       85.41      3.91 o 
  -2   6   5       39.93       34.78      2.69 o 
  -1   6   5      306.77      331.09     10.55 o 
   0   6   5       64.81       84.16      2.78 o 
   1   6   5       60.28       48.18      2.11 o 
   2   6   5       83.31       97.10      4.34 o 
   3   6   5        7.01       12.41      2.35 o 
   4   6   5        4.36        3.50      2.26 o 
   5   6   5        8.88        9.81      2.58 o 
   6   6   5        3.43        2.34      2.42 o 
  -7   7   5      158.75      136.05      5.40 o 
  -6   7   5       23.19       19.67      2.60 o 
  -5   7   5       20.34       15.24      2.36 o 
  -4   7   5       52.57       51.05      3.17 o 
  -3   7   5      108.67      106.43      4.53 o 
  -2   7   5       39.88       44.99      3.06 o 
  -1   7   5        3.75        7.27      2.33 o 
   0   7   5       20.48       27.05      2.57 o 
   1   7   5        1.80        0.12      1.43 o 
   2   7   5       25.83       17.87      1.75 o 
   3   7   5       17.51       16.35      2.47 o 
   4   7   5        1.72        7.05      2.57 o 
  -7   8   5        3.36        3.15      2.41 o 
  -6   8   5        2.13        1.81      2.19 o 
  -5   8   5       24.94       23.88      2.60 o 
  -4   8   5        0.31        0.32      2.05 o 
  -3   8   5        4.33        4.22      2.24 o 
  -2   8   5       16.85       22.62      2.63 o 
  -1   8   5        0.27        2.80      2.16 o 
   1   8   5        0.48        3.20      2.43 o 
   2   8   5       13.98       12.98      2.16 o 
   3   8   5       45.60       48.60      2.35 o 
   4   8   5       21.14       20.30      2.91 o 
  -6   9   5        0.40        1.30      2.29 o 
  -5   9   5       15.77       19.29      2.75 o 
  -4   9   5        0.32        3.10      2.38 o 
  -3   9   5       10.18       11.98      2.45 o 
  -2   9   5        1.18        1.12      2.18 o 
  -1   9   5       22.19       18.50      2.64 o 
   0   9   5        4.04        7.67      2.57 o 
   1   9   5        5.41        9.01      2.50 o 
   2   9   5       18.84       23.65      2.84 o 
  -3  10   5        4.08        6.26      2.54 o 
  -2  10   5        0.39        3.55      2.35 o 
  -1  10   5        8.93       13.00      2.71 o 
  -1 -10   6        3.08        4.18      2.45 o 
   0 -10   6       29.59       33.70      3.15 o 
   1 -10   6       14.73       10.56      2.50 o 
   2 -10   6       35.87       40.16      3.32 o 
   3 -10   6        8.54        7.12      2.58 o 
   4 -10   6       84.68       83.22      4.21 o 
  -3  -9   6       21.09       20.46      2.87 o 
  -2  -9   6       26.59       29.64      2.94 o 
  -1  -9   6       14.13       12.06      2.55 o 
   0  -9   6        3.21        2.63      2.34 o 
   1  -9   6       44.01       44.63      3.14 o 
   2  -9   6       28.25       27.36      2.84 o 
   3  -9   6        7.43        7.01      2.40 o 
   4  -9   6       79.58       72.88      2.86 o 
   5  -9   6       22.94       23.52      2.95 o 
  -5  -8   6        2.10        3.12      2.55 o 
  -4  -8   6        1.05        0.31      2.16 o 
  -3  -8   6       25.59       19.39      2.66 o 
  -2  -8   6        5.34        6.53      2.34 o 
  -1  -8   6       72.76       71.19      3.75 o 
   0  -8   6       35.16       38.26      2.94 o 
   1  -8   6       61.92       65.35      3.57 o 
   2  -8   6        9.91       10.90      1.67 o 
   3  -8   6      128.68      135.46      4.11 o 
   4  -8   6       50.08       49.53      2.36 o 
   5  -8   6       29.06       35.02      3.28 o 
   6  -8   6       76.96       72.96      4.43 o 
  -6  -7   6        0.78       -0.39      2.36 o 
  -5  -7   6       16.17       21.22      2.75 o 
  -4  -7   6        0.58        0.56      2.07 o 
  -3  -7   6      100.87       96.53      4.41 o 
  -2  -7   6      196.94      193.30      7.07 o 
  -1  -7   6       12.97       13.20      2.31 o 
   0  -7   6      209.92      205.32      5.53 o 
   1  -7   6      317.14      289.64      7.35 o 
   2  -7   6       22.26       22.14      1.72 o 
   3  -7   6      424.80      400.07      9.75 o 
   4  -7   6       27.87       27.28      2.81 o 
   5  -7   6       69.56       62.45      3.85 o 
   6  -7   6        2.97        2.14      2.24 o 
  -7  -6   6       16.52       16.16      2.74 o 
  -6  -6   6        0.63       -0.74      2.20 o 
  -5  -6   6      314.38      317.66     10.59 o 
  -4  -6   6        0.40        3.00      2.14 o 
  -3  -6   6       56.93       61.08      3.46 o 
  -2  -6   6      105.88      109.26      4.72 o 
  -1  -6   6      485.59      463.96     14.58 o 
   0  -6   6      120.70      128.65      5.17 o 
   1  -6   6       98.24       81.81      2.89 o 
   2  -6   6      383.41      393.16      9.56 o 
   3  -6   6       19.60       14.54      1.58 o 
   4  -6   6      326.46      302.99     11.75 o 
   5  -6   6       27.34       26.39      2.88 o 
   6  -6   6      167.03      181.35      7.85 o 
  -7  -5   6      184.92      172.90      6.65 o 
  -6  -5   6      155.35      161.53      6.25 o 
  -5  -5   6       57.25       49.78      3.12 o 
  -4  -5   6      240.70      206.45      7.34 o 
  -3  -5   6       65.69       72.89      3.65 o 
  -2  -5   6      264.91      253.33      8.63 o 
  -1  -5   6      423.20      469.36     14.69 o 
   0  -5   6      138.77      131.12      5.19 o 
   1  -5   6      444.38      442.97     13.94 o 
   2  -5   6      178.45      178.12      4.92 o 
   3  -5   6      782.20      750.01     18.75 o 
   4  -5   6      466.25      458.46     16.96 o 
   5  -5   6      192.84      176.39      7.51 o 
   6  -5   6      477.88      453.16     16.83 o 
   7  -5   6       25.15       22.91      2.81 o 
  -7  -4   6        4.18        3.51      2.20 o 
  -6  -4   6       21.50       24.17      2.54 o 
  -5  -4   6      157.69      157.73      6.00 o 
  -4  -4   6      243.07      257.45      8.75 o 
  -3  -4   6        7.35       10.42      2.11 o 
  -2  -4   6      620.53      631.05     19.21 o 
  -1  -4   6      122.91      158.63      5.92 o 
   0  -4   6      740.73      758.73     22.79 o 
   1  -4   6       63.96       66.92      3.38 o 
   2  -4   6      335.41      336.22      8.30 o 
   3  -4   6     1700.43     1873.91     64.57 o 
   4  -4   6      305.72      303.40     11.71 o 
   5  -4   6     1084.55     1064.74     37.36 o 
   6  -4   6        2.33        1.90      2.01 o 
   7  -4   6      117.66      118.22      5.69 o 
  -6  -3   6      147.68      134.45      5.35 o 
  -5  -3   6      216.53      186.09      6.72 o 
  -4  -3   6       32.28       28.20      2.37 o 
  -3  -3   6     1625.91     1471.06     42.84 o 
  -2  -3   6      202.02      232.78      7.98 o 
  -1  -3   6     1391.72     1437.14     41.87 o 
   0  -3   6     2421.89     2364.82     68.00 o 
   1  -3   6      161.93      174.79      6.35 o 
   3  -3   6       52.94       69.05      3.85 o 
   4  -3   6      266.71      263.61     10.36 o 
   5  -3   6      159.06      147.73      6.56 o 
   6  -3   6       46.93       52.75      3.45 o 
   9  -3   6       36.11       41.70      3.38 o 
  -6  -2   6      189.46      175.34      6.44 o 
  -5  -2   6       22.19       18.49      2.17 o 
  -4  -2   6      114.16      110.72      4.57 o 
  -3  -2   6      557.35      507.54     15.69 o 
  -2  -2   6       46.18       42.58      2.64 o 
  -1  -2   6     1252.69     1310.79     38.29 o 
   0  -2   6      228.71      262.95      6.11 o 
   3  -2   6      120.00      106.70      5.05 o 
   4  -2   6      746.56      777.71     27.64 o 
   5  -2   6      310.55      324.08     12.40 o 
   6  -2   6      199.72      218.11      8.95 o 
   8  -2   6      291.34      343.51     11.42 o 
   9  -2   6       25.38       22.57      2.81 o 
  -5  -1   6      356.61      297.89      9.79 o 
  -4  -1   6     1210.18     1166.50     34.23 o 
  -3  -1   6        4.00        4.36      1.69 o 
  -2  -1   6      338.95      291.55      6.68 o 
  -1  -1   6       49.43       71.33      2.37 o 
   0  -1   6      550.07      528.80     15.74 o 
   3  -1   6     1254.81     1176.21     41.02 o 
   4  -1   6       36.68       33.54      2.71 o 
   5  -1   6      608.05      623.01     22.46 o 
   6  -1   6       39.36       39.22      3.03 o 
   7  -1   6        1.57        4.49      2.54 o 
   8  -1   6       37.37       40.58      3.34 o 
   9  -1   6        0.10       -1.60      2.19 o 
  -4   0   6        2.52        4.71      1.68 o 
  -3   0   6      453.95      493.65     10.64 o 
  -2   0   6      851.78      796.95     16.56 o 
  -1   0   6      748.67      861.14     24.82 o 
   0   0   6     5840.67     6332.20    173.88 o 
   3   0   6      235.43      239.12      9.45 o 
   4   0   6       77.09       82.77      4.26 o 
   5   0   6       91.57       88.62      3.16 o 
   6   0   6       33.86       31.41      2.70 o 
   7   0   6       62.59       63.67      3.62 o 
   8   0   6        0.07       -0.43      2.10 o 
   9   0   6       35.66       46.39      3.68 o 
  -4   1   6      632.03      573.15     17.05 o 
  -3   1   6      396.28      325.80     10.29 o 
  -2   1   6       75.18       93.62      3.96 o 
  -1   1   6      919.73      886.47     18.31 o 
   0   1   6      160.31      220.42      5.29 o 
   1   1   6      315.46      297.04      9.77 o 
   2   1   6      515.16      495.67     15.39 o 
   3   1   6      121.61      125.41      4.82 o 
   4   1   6       15.20       16.85      1.60 o 
   5   1   6       14.71       15.47      2.35 o 
   6   1   6      159.97      142.01      5.65 o 
   7   1   6       39.84       41.67      3.13 o 
   8   1   6       11.20       10.04      2.82 o 
  -5   2   6      215.22      227.47      7.71 o 
  -4   2   6      489.20      476.24     14.43 o 
  -3   2   6       95.33       77.11      3.58 o 
  -2   2   6      375.08      389.60     12.01 o 
  -1   2   6      356.52      372.75      8.27 o 
   0   2   6      448.94      495.14     10.67 o 
   1   2   6      719.51      714.93     21.53 o 
   2   2   6        0.27        5.26      1.85 o 
   3   2   6      926.49      798.75     23.96 o 
   4   2   6      411.53      439.40     13.91 o 
   5   2   6      273.25      264.42      9.04 o 
   6   2   6       21.94       20.43      2.52 o 
   7   2   6        1.65        3.12      2.50 o 
   8   2   6        0.65        0.76      2.51 o 
  -5   3   6      553.34      505.78     15.29 o 
  -4   3   6       69.38       53.82      3.06 o 
  -3   3   6      638.94      661.43     19.46 o 
  -2   3   6      482.01      510.29     15.33 o 
  -1   3   6       42.75       55.45      3.14 o 
   0   3   6        4.68        4.94      1.28 o 
   1   3   6       70.18       71.06      3.46 o 
   2   3   6      723.92      658.92     20.00 o 
   3   3   6      133.39      121.04      4.92 o 
   4   3   6       24.00       20.96      2.38 o 
   5   3   6      128.58      131.37      5.33 o 
   6   3   6       17.09       12.79      2.37 o 
   7   3   6       39.95       36.67      3.10 o 
  -6   4   6       74.02       72.30      3.61 o 
  -5   4   6        1.13        0.33      1.98 o 
  -4   4   6       97.92      108.24      4.50 o 
  -3   4   6        9.22        9.69      1.96 o 
  -2   4   6        7.54        8.57      2.00 o 
  -1   4   6      481.95      535.56     16.04 o 
   0   4   6      157.51      179.06     12.34 o 
   1   4   6      193.62      196.56      6.40 o 
   2   4   6      177.46      200.72      7.15 o 
   3   4   6        2.42        6.23      2.06 o 
   4   4   6       34.49       34.28      2.78 o 
   5   4   6        1.12        2.76      2.13 o 
   6   4   6       12.32        9.49      2.44 o 
   7   4   6       12.95       15.32      2.76 o 
  -6   5   6       23.55       21.46      2.53 o 
  -5   5   6        2.04        1.74      1.97 o 
  -4   5   6      236.60      216.72      7.44 o 
  -3   5   6       62.60       62.73      3.28 o 
  -2   5   6      206.36      215.45      7.36 o 
  -1   5   6       89.58      105.96      4.45 o 
   0   5   6        6.33        4.78      1.33 o 
   1   5   6        4.25        3.49      1.41 o 
   2   5   6        1.46        3.48      2.03 o 
   3   5   6        5.91        4.47      2.14 o 
   4   5   6        3.00        6.14      2.32 o 
   5   5   6       27.94       21.77      2.61 o 
   6   5   6        0.54        3.14      2.38 o 
  -7   6   6       24.73       22.01      2.61 o 
  -6   6   6        1.13        2.66      2.12 o 
  -5   6   6       26.93       26.72      2.54 o 
  -4   6   6      180.63      167.54      6.15 o 
  -3   6   6       13.49       13.41      2.27 o 
  -2   6   6       16.91       22.15      2.45 o 
  -1   6   6      233.81      277.24      9.10 o 
   0   6   6       92.89      100.98      4.36 o 
   1   6   6        5.92        3.51      1.43 o 
   2   6   6       31.60       30.63      1.91 o 
   3   6   6       17.40       21.17      2.61 o 
   4   6   6        5.38        1.19      2.08 o 
   5   6   6        0.52        0.89      2.21 o 
  -7   7   6       59.80       47.85      3.15 o 
  -6   7   6       36.64       38.01      2.94 o 
  -5   7   6       14.07       13.22      2.36 o 
  -4   7   6        8.99        9.21      2.30 o 
  -3   7   6       18.04       17.11      2.42 o 
  -2   7   6       91.99       94.61      4.30 o 
  -1   7   6      120.31      120.02      4.96 o 
   0   7   6       19.03       26.46      2.56 o 
   1   7   6        7.22        5.09      2.34 o 
   2   7   6        8.74       10.71      1.70 o 
   3   7   6        2.12        2.75      1.55 o 
   4   7   6        0.35       -1.23      2.06 o 
  -6   8   6       12.87       14.01      2.53 o 
  -5   8   6        7.62        7.75      2.48 o 
  -4   8   6        6.39        6.33      2.30 o 
  -3   8   6        1.77        3.52      2.20 o 
  -2   8   6        1.48        2.63      2.28 o 
  -1   8   6       13.54       19.31      2.66 o 
   0   8   6        4.07        9.83      2.49 o 
   1   8   6        5.98        6.33      2.30 o 
   2   8   6        5.01       12.29      2.56 o 
   3   8   6        3.16        5.46      2.35 o 
  -5   9   6        9.58       10.49      2.51 o 
  -4   9   6        8.08       11.34      2.53 o 
  -3   9   6        0.29       -0.92      2.07 o 
  -2   9   6        4.63        5.30      2.61 o 
  -1   9   6       20.65       18.70      2.67 o 
   0   9   6        5.78        9.21      2.77 o 
   1   9   6        6.91       13.25      2.55 o 
   0 -10   7       24.45       27.33      2.93 o 
   1 -10   7        3.28        3.03      2.41 o 
   2 -10   7        0.67        2.14      2.44 o 
   3 -10   7       99.93      103.20      4.74 o 
  -3  -9   7       49.99       47.97      3.53 o 
  -2  -9   7       42.69       41.33      3.21 o 
  -1  -9   7        0.35        1.12      2.24 o 
   0  -9   7      108.78      102.27      4.65 o 
   1  -9   7        7.91       10.22      2.55 o 
   2  -9   7      120.26      119.12      5.11 o 
   3  -9   7       73.73       62.20      3.65 o 
   4  -9   7        9.94        9.78      1.75 o 
   5  -9   7       20.66       18.76      3.10 o 
   6  -9   7        2.61        2.62      2.55 o 
  -5  -8   7        5.46        3.07      2.34 o 
  -4  -8   7       30.60       27.90      2.98 o 
  -2  -8   7        3.30        6.65      2.52 o 
  -1  -8   7      105.70       95.40      4.40 o 
   0  -8   7       72.82       67.16      3.65 o 
   1  -8   7       84.77       79.00      3.94 o 
   2  -8   7       83.57       72.70      4.25 o 
   3  -8   7       43.40       45.59      2.34 o 
   4  -8   7      100.49      103.00      5.17 o 
   5  -8   7        2.97        2.73      2.28 o 
   6  -8   7       79.37       77.67      4.48 o 
  -6  -7   7       39.04       37.37      3.18 o 
  -5  -7   7        2.86        0.05      2.32 o 
  -4  -7   7       12.41       13.30      2.60 o 
  -3  -7   7       15.41       17.19      2.48 o 
  -2  -7   7      136.99      134.84      5.46 o 
  -1  -7   7        8.72       10.94      2.25 o 
   0  -7   7       28.71       22.67      2.57 o 
   1  -7   7       71.78       75.92      2.80 o 
   2  -7   7       23.81       20.78      1.79 o 
   3  -7   7      315.12      326.50      8.18 o 
   4  -7   7      264.98      245.49      9.86 o 
   5  -7   7      101.32       99.11      5.09 o 
   6  -7   7      187.29      188.81      8.14 o 
   7  -7   7       10.85       13.27      2.79 o 
  -7  -6   7        5.20        1.75      2.53 o 
  -6  -6   7        3.65       -1.64      1.98 o 
  -5  -6   7       22.83       20.53      2.57 o 
  -4  -6   7       66.32       69.97      3.77 o 
  -3  -6   7       70.72       70.09      3.67 o 
  -2  -6   7      264.74      274.17      9.29 o 
  -1  -6   7        2.70        1.90      2.02 o 
   0  -6   7      178.12      184.93      6.75 o 
   1  -6   7      191.12      179.00      6.59 o 
   2  -6   7      496.06      487.79     15.44 o 
   3  -6   7       83.63       91.34      3.12 o 
   4  -6   7        0.99        4.59      2.22 o 
   5  -6   7      291.45      299.90     11.70 o 
   6  -6   7        0.22        1.79      2.24 o 
   7  -6   7       67.42       69.49      4.25 o 
  -6  -5   7      101.04       95.46      4.47 o 
  -5  -5   7       72.22       75.56      3.79 o 
  -4  -5   7        0.34        1.65      1.99 o 
  -3  -5   7      149.76      155.26      5.93 o 
  -2  -5   7       19.30       16.38      2.32 o 
  -1  -5   7      453.05      416.52     13.20 o 
   0  -5   7      478.98      499.38     15.53 o 
   1  -5   7       14.48       10.09      2.11 o 
   2  -5   7      473.78      504.75     11.97 o 
   3  -5   7      143.42      147.88      6.54 o 
   4  -5   7      307.89      312.64     12.07 o 
   5  -5   7        4.03        2.03      2.16 o 
   6  -5   7      125.06      117.51      5.66 o 
   7  -5   7      188.83      175.49      7.60 o 
  -6  -4   7       50.34       54.12      3.26 o 
  -5  -4   7       12.42       17.69      2.40 o 
  -4  -4   7      286.27      256.08      8.72 o 
  -3  -4   7       45.79       52.11      3.05 o 
  -2  -4   7      522.53      536.33     16.56 o 
  -1  -4   7      909.29     1015.52     30.05 o 
   0  -4   7        9.45        7.97      1.93 o 
   1  -4   7      584.11      558.34     17.18 o 
   2  -4   7      195.03      201.29      7.16 o 
   3  -4   7       20.95       21.78      2.48 o 
   4  -4   7      589.73      365.37     13.72 o 
   5  -4   7        6.25        9.67      2.30 o 
   6  -4   7      112.88      104.95      5.21 o 
   7  -4   7        1.18        2.28      2.21 o 
  -5  -3   7      214.04      217.08      7.62 o 
  -4  -3   7      632.35      610.94     18.65 o 
  -3  -3   7       28.63       41.41      2.72 o 
  -2  -3   7      180.25      197.59      7.01 o 
  -1  -3   7        1.13        1.52      1.79 o 
   0  -3   7      469.14      448.31     14.04 o 
   1  -3   7      564.71      550.22     16.92 o 
   3  -3   7     1412.87     1406.44     48.82 o 
   4  -3   7      209.35      207.59      8.47 o 
   5  -3   7      444.54      438.48     16.28 o 
   6  -3   7      203.06      196.60      8.18 o 
   7  -3   7      157.67      151.10      6.77 o 
   9  -3   7        6.13        7.71      2.91 o 
  -5  -2   7      773.56      792.59     23.76 o 
  -4  -2   7       49.76       46.83      2.83 o 
  -3  -2   7      456.69      454.58     14.21 o 
  -2  -2   7      194.38      200.90      7.06 o 
  -1  -2   7     1752.14     1727.44     34.79 o 
   0  -2   7      461.45      483.11     10.43 o 
   1  -2   7       79.66       79.69      3.52 o 
   3  -2   7       36.61       31.47      2.65 o 
   4  -2   7      241.07      240.18      9.57 o 
   5  -2   7      181.85      165.90      7.10 o 
   6  -2   7       13.40        9.43      2.17 o 
   7  -2   7       39.00       39.55      3.17 o 
   8  -2   7        2.27        2.03      2.49 o 
   9  -2   7       27.51       25.23      2.86 o 
  -4  -1   7      576.53      558.82     17.12 o 
  -3  -1   7      188.31      189.89      6.73 o 
  -2  -1   7      182.21      188.54      4.67 o 
  -1  -1   7     1526.87     1611.20     56.62 o 
   0  -1   7      336.24      436.61     13.24 o 
   3  -1   7      356.09      365.25     13.72 o 
   4  -1   7       84.82       79.50      4.18 o 
   5  -1   7       22.49       23.17      2.55 o 
   6  -1   7      757.15      697.68     25.01 o 
   7  -1   7        0.23        1.54      2.28 o 
   8  -1   7       71.79       75.77      4.15 o 
  -3   0   7       26.29       25.55      2.25 o 
  -2   0   7      256.60      234.20      7.78 o 
  -1   0   7       12.57        8.46      1.76 o 
   0   0   7      146.93      139.46      5.17 o 
   3   0   7      432.35      401.66     14.94 o 
   4   0   7       55.08       40.75      2.81 o 
   5   0   7      115.44      127.54      3.90 o 
   6   0   7      126.11      121.98      5.08 o 
   7   0   7        1.97        3.91      2.28 o 
   8   0   7       14.54       13.89      2.62 o 
  -4   1   7       27.04       34.62      2.57 o 
  -3   1   7      781.21      759.87     22.14 o 
  -2   1   7      524.76      545.35     16.26 o 
  -1   1   7       31.88       42.31      1.83 o 
   0   1   7      227.86      234.36      7.78 o 
   1   1   7       26.66       29.54      2.36 o 
   2   1   7      715.31      648.95     19.71 o 
   3   1   7      197.17      185.27      5.03 o 
   4   1   7      377.99      389.66      9.48 o 
   5   1   7       16.34       13.91      2.30 o 
   6   1   7        6.53        3.36      2.12 o 
   7   1   7       66.26       63.03      3.65 o 
   8   1   7        1.35        1.95      2.72 o 
  -5   2   7      107.41       88.29      3.97 o 
  -4   2   7       94.00      113.09      4.63 o 
  -3   2   7      818.60      755.92     22.03 o 
  -2   2   7      159.18      170.61      6.07 o 
  -1   2   7      300.92      297.75      6.81 o 
   0   2   7       43.33       41.69      1.84 o 
   1   2   7      429.29      467.25     14.58 o 
   2   2   7      127.63      103.81      4.39 o 
   3   2   7      213.67      180.16      6.56 o 
   4   2   7       27.61       28.74      2.65 o 
   5   2   7       36.96       29.10      2.75 o 
   6   2   7       44.85       38.24      2.95 o 
   7   2   7       41.90       52.94      3.56 o 
  -6   3   7       34.56       24.28      2.43 o 
  -5   3   7       12.30       15.14      2.20 o 
  -4   3   7       12.39       13.00      2.03 o 
  -3   3   7       62.13       75.36      3.56 o 
  -2   3   7      588.45      629.70     18.59 o 
  -1   3   7      113.23      103.44      4.29 o 
   0   3   7        9.29        9.45      1.37 o 
   1   3   7      924.21      891.26     18.45 o 
   2   3   7       92.17      100.88      4.33 o 
   3   3   7      422.74      380.55     12.21 o 
   4   3   7       39.94       41.24      2.91 o 
   5   3   7        4.36        5.39      2.39 o 
   6   3   7        0.33        1.12      2.15 o 
   7   3   7        3.02        2.08      2.33 o 
  -6   4   7        1.95        0.56      1.96 o 
  -5   4   7      610.03      567.00     16.97 o 
  -4   4   7       98.08       84.45      3.87 o 
  -3   4   7      180.88      187.92      6.61 o 
  -2   4   7      395.74      394.86     12.22 o 
  -1   4   7        0.51        0.77      1.90 o 
   0   4   7       53.95       57.07      3.14 o 
   1   4   7      173.30      167.99      6.23 o 
   2   4   7       56.17       52.25      3.08 o 
   3   4   7       22.03       27.29      2.48 o 
   4   4   7       21.84       15.83      2.43 o 
   5   4   7        0.83       -1.05      2.03 o 
   6   4   7        2.18        1.76      2.39 o 
  -6   5   7       95.21       92.28      4.23 o 
  -5   5   7       16.59       14.47      2.22 o 
  -4   5   7        4.00        4.36      1.98 o 
  -3   5   7        2.22        0.28      1.78 o 
  -2   5   7        0.56        0.20      1.84 o 
  -1   5   7      154.44      160.76      5.94 o 
   0   5   7        6.86        4.81      2.18 o 
   1   5   7       33.36       33.62      2.45 o 
   2   5   7       68.03       77.56      3.81 o 
   3   5   7        5.78        1.77      1.94 o 
   4   5   7       66.45       65.06      3.55 o 
   5   5   7       55.94       57.95      3.43 o 
   6   5   7        4.58        0.27      2.24 o 
  -7   6   7        4.01        8.37      2.41 o 
  -6   6   7       18.11       16.36      2.48 o 
  -5   6   7        6.91        8.12      2.26 o 
  -4   6   7       25.32       29.56      2.70 o 
  -3   6   7       21.72       21.73      2.39 o 
  -2   6   7      167.52      180.19      6.50 o 
  -1   6   7       25.72       34.44      2.78 o 
   0   6   7        7.27        6.18      2.18 o 
   1   6   7       16.60       17.45      2.44 o 
   2   6   7        0.03       -0.23      1.89 o 
   3   6   7       15.32       14.93      2.53 o 
   4   6   7        3.22        0.42      2.14 o 
   5   6   7        1.22       -0.69      2.09 o 
  -7   7   7        4.37        7.70      2.57 o 
  -6   7   7        1.24        0.40      2.25 o 
  -5   7   7       57.04       51.84      3.35 o 
  -4   7   7        3.46        2.98      2.14 o 
  -3   7   7       42.28       42.10      3.02 o 
  -2   7   7       17.18       17.52      2.51 o 
  -1   7   7        1.86        3.84      2.14 o 
   0   7   7        3.06        4.10      2.24 o 
   1   7   7        0.48        2.22      2.22 o 
   2   7   7        2.37        1.39      2.08 o 
   3   7   7        2.55        3.32      2.13 o 
   4   7   7        6.63        2.25      2.35 o 
  -6   8   7        1.72        0.96      2.26 o 
  -5   8   7        7.38        8.37      2.56 o 
  -4   8   7       12.30       14.74      2.70 o 
  -3   8   7       33.34       38.57      3.05 o 
  -2   8   7        0.02        2.35      2.37 o 
  -1   8   7       28.23       33.15      3.02 o 
   0   8   7        2.94        5.56      2.59 o 
   1   8   7       13.91       12.13      2.49 o 
   2   8   7       10.17       14.88      2.67 o 
  -3   9   7        0.32        1.72      2.30 o 
  -2   9   7        6.71       11.64      2.66 o 
  -1   9   7        0.25       -0.23      2.21 o 
  -3  -9   8        4.91        7.61      2.58 o 
  -2  -9   8       21.34       22.06      2.87 o 
  -1  -9   8       24.05       24.20      2.81 o 
   0  -9   8        3.56        2.28      2.29 o 
   1  -9   8       40.79       43.71      3.23 o 
   2  -9   8        0.86        3.89      2.37 o 
   3  -9   8      175.58      189.38      5.34 o 
   4  -9   8       10.65       10.69      2.81 o 
   5  -9   8       76.60       67.81      4.23 o 
  -5  -8   8       36.82       36.52      3.47 o 
  -4  -8   8       15.69       14.70      2.74 o 
  -3  -8   8       38.32       35.48      3.05 o 
  -2  -8   8       28.00       26.57      2.82 o 
   0  -8   8       51.63       54.99      3.35 o 
   1  -8   8        4.69        3.31      1.60 o 
   2  -8   8       98.22       96.51      3.32 o 
   3  -8   8      112.55      112.01      3.66 o 
   4  -8   8        1.51        0.45      2.48 o 
   5  -8   8       48.11       51.59      3.69 o 
   6  -8   8        3.09        2.69      2.61 o 
  -6  -7   8       29.77       29.77      3.18 o 
  -5  -7   8       10.72       11.96      2.62 o 
  -4  -7   8        7.54        6.53      2.29 o 
  -3  -7   8       46.28       46.70      3.23 o 
  -2  -7   8        6.18        7.99      2.25 o 
  -1  -7   8      475.90      446.42     14.13 o 
   0  -7   8      309.16      310.47     10.31 o 
   1  -7   8      158.87      152.24      6.71 o 
   2  -7   8      103.17      105.48      3.46 o 
   3  -7   8        3.47        2.67      1.48 o 
   4  -7   8      166.84      176.05      7.59 o 
   5  -7   8       36.63       39.53      3.29 o 
   6  -7   8       85.76       80.33      4.57 o 
   7  -7   8       72.26       67.52      4.23 o 
  -6  -6   8       59.53       60.85      3.65 o 
  -5  -6   8        8.96       11.73      2.45 o 
  -4  -6   8      129.48      122.73      5.16 o 
  -3  -6   8       23.52       16.64      2.40 o 
  -2  -6   8      155.75      141.30      5.58 o 
  -1  -6   8       45.11       54.92      3.21 o 
   0  -6   8       77.49       70.61      3.66 o 
   1  -6   8      124.86      125.66      5.13 o 
   2  -6   8       11.12       13.68      1.65 o 
   3  -6   8      253.85      250.22      9.98 o 
   4  -6   8      149.38      153.08      6.82 o 
   6  -6   8      117.03      107.14      5.36 o 
   7  -6   8        1.54        5.42      2.58 o 
  -6  -5   8       21.49       17.30      2.52 o 
  -5  -5   8      138.56      137.09      5.51 o 
  -4  -5   8       97.85      103.38      4.57 o 
  -3  -5   8       19.09       17.14      2.40 o 
  -2  -5   8      144.03      144.44      5.59 o 
  -1  -5   8       11.67       15.07      2.17 o 
   0  -5   8     1003.42      969.63     28.79 o 
   1  -5   8       66.23       76.32      3.74 o 
   2  -5   8      176.91      188.67      6.84 o 
   3  -5   8      996.01     1003.06     35.29 o 
   4  -5   8      234.58      202.82      8.36 o 
   5  -5   8      286.14      305.28     11.88 o 
   6  -5   8       27.03       29.30      2.99 o 
   7  -5   8       83.06       88.48      4.88 o 
  -5  -4   8      362.96      368.94     11.92 o 
  -4  -4   8        3.29        3.07      2.05 o 
  -3  -4   8      275.60      267.40      9.03 o 
  -2  -4   8        1.17        1.75      1.88 o 
  -1  -4   8      128.71      135.20      5.29 o 
   0  -4   8       86.37       92.60      4.13 o 
   1  -4   8      804.66      819.66     24.55 o 
   3  -4   8      237.18      248.04      9.86 o 
   4  -4   8      335.13      335.17     12.82 o 
   5  -4   8      278.80      278.90     10.96 o 
   6  -4   8       60.46       70.84      4.12 o 
   7  -4   8       96.81      100.72      5.22 o 
  -4  -3   8      105.43      109.43      4.60 o 
  -3  -3   8      104.20      110.95      4.61 o 
  -2  -3   8      466.73      462.74     14.47 o 
  -1  -3   8      543.79      523.78     16.18 o 
   0  -3   8       18.45       24.12      2.26 o 
   3  -3   8       90.46       90.50      4.56 o 
   4  -3   8      102.77      101.90      4.98 o 
   5  -3   8      122.75      119.71      5.61 o 
   6  -3   8      135.59      135.25      6.18 o 
   7  -3   8        0.13       -0.05      2.43 o 
  -3  -2   8       36.87       34.27      2.47 o 
  -2  -2   8      633.42      628.72     19.10 o 
  -1  -2   8        0.54        0.42      1.12 o 
   0  -2   8      187.47      178.98      6.23 o 
   1  -2   8      522.98      524.76     15.64 o 
   3  -2   8        7.64        9.20      2.19 o 
   4  -2   8        2.17        5.45      2.10 o 
   5  -2   8      715.31      700.22     25.09 o 
   6  -2   8        2.00        4.12      2.29 o 
   7  -2   8       38.36       39.57      3.12 o 
  -2  -1   8      325.48      325.83      7.36 o 
  -1  -1   8       64.15       59.72      3.03 o 
   0  -1   8      677.55      775.08     22.48 o 
   1  -1   8      466.63      541.27     16.12 o 
   3  -1   8       12.57        9.19      1.97 o 
   4  -1   8       50.80       63.72      3.68 o 
   5  -1   8      186.90      186.10      7.79 o 
   6  -1   8        1.92        3.27      2.16 o 
   7  -1   8       17.35       19.88      2.88 o 
   8  -1   8        0.01       -1.67      2.37 o 
  -3   0   8      481.23      483.22     14.61 o 
  -2   0   8     1067.81     1254.37     35.58 o 
  -1   0   8      218.07      233.62      7.76 o 
   0   0   8        2.51        0.12      1.57 o 
   1   0   8      584.41      566.25     16.79 o 
   3   0   8       10.64       12.64      2.09 o 
   4   0   8      132.44      127.58      5.78 o 
   5   0   8       36.49       34.57      1.99 o 
   6   0   8      143.79      130.56      5.32 o 
   7   0   8       14.36       11.42      2.44 o 
   8   0   8        9.54        8.83      2.49 o 
  -4   1   8        9.53        7.33      2.01 o 
  -3   1   8       28.89       35.96      2.55 o 
  -2   1   8       95.27       93.11      3.99 o 
  -1   1   8      182.27      190.88      6.61 o 
   0   1   8      434.46      457.27      9.94 o 
   1   1   8      200.73      177.09      6.05 o 
   2   1   8       64.48       65.15      3.33 o 
   3   1   8      413.73      358.47     18.06 o 
   4   1   8        0.47        0.92      1.91 o 
   5   1   8      100.77       80.20      3.89 o 
   6   1   8       14.81       10.38      2.23 o 
   7   1   8       18.82       14.50      2.52 o 
  -5   2   8      290.23      302.90      9.79 o 
  -4   2   8       12.26       15.08      2.05 o 
  -3   2   8      824.72      847.87     24.55 o 
  -2   2   8      173.12      148.03      5.47 o 
  -1   2   8       80.13       95.58      4.08 o 
   0   2   8      239.14      239.09      5.68 o 
   1   2   8       91.17       89.13      2.78 o 
   2   2   8      663.80      544.23     16.76 o 
   3   2   8        1.35        2.98      1.96 o 
   4   2   8        7.61       10.75      2.18 o 
   5   2   8       33.53       32.81      2.84 o 
   6   2   8        1.14        2.10      2.17 o 
   7   2   8       19.37       20.55      2.91 o 
  -6   3   8      171.68      159.81      5.95 o 
  -5   3   8       93.54       85.42      3.94 o 
  -4   3   8        8.86       10.46      2.05 o 
  -3   3   8       58.25       55.00      3.03 o 
  -2   3   8       93.39       92.38      4.03 o 
  -1   3   8       16.08       19.67      2.23 o 
   0   3   8      176.65      180.69      6.38 o 
   1   3   8      118.07      114.93      4.69 o 
   2   3   8       10.51       10.80      2.04 o 
   3   3   8      305.63      268.46      9.06 o 
   4   3   8       49.24       44.30      2.96 o 
   5   3   8        0.53        0.59      2.09 o 
   6   3   8       40.48       32.89      2.87 o 
   7   3   8        4.42        4.44      2.36 o 
  -6   4   8        9.33        7.68      2.35 o 
  -5   4   8        0.48        0.76      1.90 o 
  -4   4   8       53.00       53.59      3.29 o 
  -3   4   8      172.68      183.62      6.52 o 
  -2   4   8      360.06      363.43     11.39 o 
  -1   4   8      118.01      136.81      5.25 o 
   0   4   8       33.38       37.01      2.73 o 
   1   4   8      157.99      156.20      5.76 o 
   2   4   8        9.02       12.43      2.16 o 
   3   4   8       21.33       22.35      2.44 o 
   4   4   8       27.68       32.38      2.73 o 
   5   4   8        3.81        6.44      2.22 o 
   6   4   8        6.44       10.28      2.47 o 
  -7   5   8       64.39       48.61      3.21 o 
  -6   5   8       14.22       17.63      2.49 o 
  -5   5   8       22.82       20.10      2.36 o 
  -4   5   8       30.69       28.47      2.58 o 
  -3   5   8        4.68        4.14      1.98 o 
  -2   5   8       57.33       62.47      3.38 o 
  -1   5   8       10.52       14.07      2.24 o 
   0   5   8       51.67       54.23      3.12 o 
   1   5   8       25.50       35.22      2.71 o 
   2   5   8        6.06        5.92      2.11 o 
   3   5   8       25.10       21.67      2.45 o 
   4   5   8       21.85       14.89      2.38 o 
   5   5   8        9.22        5.06      2.33 o 
  -7   6   8        1.37        3.09      2.22 o 
  -6   6   8       65.18       69.80      3.71 o 
  -5   6   8       19.85       14.53      2.41 o 
  -4   6   8        0.66        1.66      2.22 o 
  -3   6   8      133.36      131.77      5.23 o 
  -2   6   8       76.91       77.32      3.80 o 
  -1   6   8       18.21       20.79      2.50 o 
   0   6   8        1.53        0.95      2.04 o 
   1   6   8        7.52        6.94      2.32 o 
   2   6   8        3.63        5.41      2.10 o 
   3   6   8        9.74       13.77      2.44 o 
   4   6   8       45.94       46.41      3.20 o 
   5   6   8       14.53       14.15      2.48 o 
  -6   7   8        0.67        1.79      2.28 o 
  -5   7   8       10.32        9.30      2.35 o 
  -4   7   8        0.80        4.98      2.41 o 
  -3   7   8        0.05        2.30      2.17 o 
  -2   7   8        3.58        3.66      2.25 o 
  -1   7   8        7.23       10.33      2.38 o 
   0   7   8        0.49       -0.19      2.05 o 
   1   7   8       24.09       24.35      2.65 o 
   2   7   8        0.08        0.73      2.07 o 
  -5   8   8        0.13        3.12      2.28 o 
  -4   8   8        6.48        8.56      2.43 o 
  -3   8   8        0.56        2.70      2.22 o 
  -2   8   8        1.29        2.55      2.25 o 
  -1   8   8       15.42       13.29      2.55 o 
   0   8   8       13.17       18.39      2.79 o 
  -2  -9   9       36.61       28.94      3.01 o 
  -1  -9   9      100.65       98.13      4.62 o 
   0  -9   9        0.14       -1.31      2.02 o 
   1  -9   9       16.74       12.68      2.55 o 
   2  -9   9        5.17        3.41      2.46 o 
   3  -9   9        0.74        0.21      1.55 o 
   4  -9   9       57.45       61.95      4.08 o 
   5  -9   9        0.70       -0.03      2.23 o 
  -4  -8   9        6.48        4.73      2.51 o 
  -3  -8   9        0.10       -1.04      2.09 o 
  -2  -8   9       20.87       17.39      2.65 o 
  -1  -8   9       27.62       29.32      2.83 o 
   0  -8   9        1.41        0.23      2.11 o 
   1  -8   9       17.79       17.49      2.70 o 
   2  -8   9        9.01        8.74      1.68 o 
   3  -8   9      148.64      153.20      4.54 o 
   4  -8   9       21.05       22.77      2.92 o 
   5  -8   9      160.59      171.11      7.56 o 
   6  -8   9       82.99       75.40      4.54 o 
  -5  -7   9       39.99       43.10      3.40 o 
  -4  -7   9        7.06       11.64      2.48 o 
  -3  -7   9        3.30        2.88      2.29 o 
  -2  -7   9       18.98       25.42      2.70 o 
  -1  -7   9       23.18       21.41      2.67 o 
   0  -7   9      197.37      199.16      7.24 o 
   1  -7   9       11.96       15.20      1.90 o 
   2  -7   9      170.20      164.09      5.00 o 
   3  -7   9       17.14       16.74      2.79 o 
   4  -7   9       70.60       72.10      4.25 o 
   5  -7   9       18.49       16.90      2.87 o 
   6  -7   9       15.34       13.89      2.74 o 
  -5  -6   9       45.65       52.16      3.60 o 
  -4  -6   9        6.73        3.19      2.20 o 
  -3  -6   9      196.61      194.11      7.08 o 
  -2  -6   9       36.76       45.00      3.12 o 
  -1  -6   9      258.85      248.11      8.56 o 
   0  -6   9       49.93       54.41      3.24 o 
   1  -6   9       11.93       14.24      2.44 o 
   2  -6   9      144.33      150.75      4.41 o 
   3  -6   9       27.24       29.43      2.91 o 
   4  -6   9      260.48      182.50      7.64 o 
   5  -6   9       75.08       76.14      4.41 o 
   6  -6   9      100.65      108.30      5.46 o 
   7  -6   9       14.48       11.45      2.73 o 
  -4  -5   9       68.51       66.16      3.60 o 
  -3  -5   9        8.25       14.23      2.36 o 
  -2  -5   9      180.16      182.58      6.69 o 
  -1  -5   9       88.81      100.27      4.43 o 
   0  -5   9      282.35      281.07      9.43 o 
   1  -5   9      282.71      296.96      9.89 o 
   3  -5   9       71.27       69.14      4.02 o 
   4  -5   9       56.94       61.48      3.83 o 
   5  -5   9       59.80       60.64      3.80 o 
   6  -5   9       93.58       91.98      4.85 o 
   7  -5   9       16.92       20.65      2.82 o 
  -4  -4   9       38.59       43.00      2.91 o 
  -3  -4   9      112.56      102.48      4.43 o 
  -2  -4   9      406.55      383.76     12.29 o 
  -1  -4   9        1.73        3.25      1.86 o 
   0  -4   9      562.13      569.95     17.53 o 
   1  -4   9     1973.34     2105.61     60.78 o 
   3  -4   9      145.59      141.79      6.32 o 
   4  -4   9       19.09       18.16      2.48 o 
   5  -4   9      233.70      243.44      9.78 o 
   6  -4   9        0.19       -0.57      2.03 o 
   7  -4   9       75.27       72.73      4.19 o 
   8  -4   9        6.65        4.02      2.44 o 
  -3  -3   9      214.56      219.79      7.66 o 
  -2  -3   9       65.77       75.63      3.64 o 
  -1  -3   9      509.82      536.95     16.57 o 
   0  -3   9      171.89      167.87      6.22 o 
   3  -3   9       10.95        8.00      2.23 o 
   4  -3   9      511.00      563.29     20.49 o 
   5  -3   9       54.12       54.35      3.51 o 
   6  -3   9       14.23       18.74      2.57 o 
   7  -3   9       74.18       77.51      4.36 o 
  -2  -2   9       37.73       37.25      2.55 o 
  -1  -2   9      224.67      212.50      7.41 o 
   4  -2   9      271.56      266.70     10.49 o 
   5  -2   9       10.78       18.15      2.40 o 
   6  -2   9      143.43      122.12      5.74 o 
   7  -2   9        0.85        2.56      2.35 o 
   8  -2   9       11.19        4.07      2.52 o 
  -3  -1   9      141.78      141.88      5.30 o 
  -2  -1   9      173.44      159.57      5.77 o 
  -1  -1   9      175.88      174.51      6.15 o 
   0  -1   9      559.01      677.31     19.83 o 
   1  -1   9       37.08       36.39      2.42 o 
   4  -1   9      427.28      390.50     14.64 o 
   5  -1   9       51.84       48.69      3.26 o 
   6  -1   9       12.01       13.68      2.43 o 
   7  -1   9       50.59       52.64      3.43 o 
   8  -1   9       49.01       56.29      3.68 o 
  -4   0   9       10.17        9.50      1.97 o 
  -3   0   9      290.03      298.99      9.60 o 
  -2   0   9      317.86      343.06     10.77 o 
  -1   0   9       97.39      108.52      4.38 o 
   0   0   9      175.17      149.69      5.47 o 
   1   0   9       73.63       74.69      3.44 o 
   4   0   9       52.88       60.41      3.59 o 
   5   0   9       29.57       27.76      2.73 o 
   6   0   9       14.86       12.99      2.37 o 
   7   0   9       38.84       33.54      2.94 o 
  -5   1   9       54.10       38.39      2.68 o 
  -4   1   9      414.74      453.29     13.84 o 
  -3   1   9      262.55      247.37      8.22 o 
  -2   1   9        9.61       16.02      2.07 o 
  -1   1   9      301.33      334.14     10.53 o 
   0   1   9        0.01        1.34      1.71 o 
   1   1   9      110.07      106.34      3.10 o 
   2   1   9       43.09       37.04      2.58 o 
   3   1   9       47.21       38.28      2.62 o 
   4   1   9       31.83       31.77      2.61 o 
   5   1   9       15.39       10.57      2.32 o 
   6   1   9        6.23        4.32      2.18 o 
   7   1   9       11.48       15.47      2.58 o 
  -5   2   9       33.58       41.91      2.90 o 
  -4   2   9        7.91        5.79      1.96 o 
  -3   2   9       30.81       34.71      2.56 o 
  -2   2   9      217.31      230.23      7.72 o 
  -1   2   9        5.58        1.92      1.69 o 
   0   2   9       35.53       32.87      2.46 o 
   1   2   9      516.45      451.43      9.85 o 
   2   2   9       21.51       17.97      2.15 o 
   3   2   9      189.77      165.69      6.17 o 
   4   2   9       70.82       75.07      3.76 o 
   5   2   9       48.57       49.46      3.27 o 
   6   2   9        3.02        1.10      2.03 o 
   7   2   9       14.59       13.98      2.74 o 
  -6   3   9        1.89        1.40      1.95 o 
  -5   3   9      104.00      101.59      4.42 o 
  -4   3   9        1.20        2.03      1.93 o 
  -3   3   9      197.17      185.00      6.53 o 
  -2   3   9      237.50      229.59      7.73 o 
  -1   3   9      500.02      580.18     17.28 o 
   0   3   9      614.88      646.40     19.07 o 
   1   3   9       34.75       32.10      2.50 o 
   2   3   9        5.99        4.56      1.94 o 
   3   3   9        3.49        4.09      1.99 o 
   4   3   9        7.15       11.43      2.31 o 
   5   3   9        0.41       -1.46      1.94 o 
   6   3   9       19.88       15.15      2.46 o 
  -6   4   9      104.13      105.32      4.57 o 
  -5   4   9       12.55        8.39      2.11 o 
  -4   4   9        6.99       11.25      2.25 o 
  -3   4   9        0.80        1.51      1.95 o 
  -1   4   9       75.60       78.31      3.72 o 
   3   4   9       30.78       24.23      2.48 o 
   4   4   9       95.00       90.10      4.20 o 
   5   4   9       17.40       18.24      2.59 o 
   6   4   9        7.93        6.08      2.43 o 
  -7   5   9        0.47        3.10      2.33 o 
  -6   5   9       14.08       10.29      2.33 o 
  -5   5   9        3.38        3.56      2.11 o 
  -4   5   9       86.53       81.39      3.87 o 
  -3   5   9        0.63       -0.24      1.83 o 
  -2   5   9       18.66       20.39      2.41 o 
  -1   5   9       12.95       15.02      2.27 o 
   0   5   9       40.73       40.13      2.81 o 
   1   5   9       17.47       19.14      2.52 o 
   2   5   9        5.67        5.48      2.06 o 
   3   5   9       29.68       23.60      2.52 o 
   4   5   9        1.54        3.75      2.20 o 
   5   5   9        0.22        1.57      2.17 o 
  -7   6   9        4.70        3.81      2.36 o 
  -6   6   9        1.27        0.63      2.17 o 
  -5   6   9        1.51        1.73      2.14 o 
  -4   6   9        0.11       -0.63      2.05 o 
  -3   6   9        3.22        3.99      2.18 o 
  -2   6   9        0.32        0.58      2.05 o 
  -1   6   9        1.05        2.66      2.11 o 
   0   6   9       10.65       12.39      2.32 o 
   1   6   9        0.11        1.75      2.19 o 
   2   6   9        3.89        5.90      2.26 o 
   3   6   9        6.84        7.01      2.17 o 
  -5   7   9       44.63       44.62      3.16 o 
  -4   7   9       17.67       21.24      2.73 o 
  -3   7   9       18.92       19.09      2.60 o 
  -2   7   9        2.39        3.38      2.23 o 
  -1   7   9       16.63       18.55      2.66 o 
   0   7   9        3.77        4.07      2.26 o 
   1   7   9        0.18        0.68      2.08 o 
  -3   8   9        0.45        0.41      2.36 o 
  -2   8   9        1.36        0.87      2.21 o 
  -1  -9  10       48.85       46.93      3.35 o 
   0  -9  10       89.55      102.93      4.83 o 
   1  -9  10       20.98       22.05      2.90 o 
   2  -9  10       47.49       46.17      2.41 o 
   3  -9  10        3.35        1.70      1.63 o 
   4  -9  10       28.92       36.18      3.70 o 
  -4  -8  10       10.84       11.06      2.66 o 
  -3  -8  10       23.92       25.60      3.05 o 
  -2  -8  10        5.64        7.17      2.45 o 
  -1  -8  10      129.83      118.15      5.09 o 
   0  -8  10       60.44       66.84      3.83 o 
   1  -8  10       13.34       14.28      1.87 o 
   2  -8  10       99.20      105.57      3.58 o 
   3  -8  10       12.08       12.47      2.58 o 
   4  -8  10       25.45       27.25      3.07 o 
   5  -8  10       46.90       54.71      3.91 o 
  -4  -7  10       68.28       61.15      3.67 o 
  -3  -7  10        3.56        2.35      2.29 o 
  -2  -7  10       47.10       46.12      3.16 o 
  -1  -7  10       11.87       11.57      2.47 o 
   0  -7  10       61.59       59.55      3.52 o 
   1  -7  10       86.41       99.84      4.58 o 
   2  -7  10        1.64       -0.41      1.47 o 
   3  -7  10      226.46      245.42      9.92 o 
   4  -7  10       25.22       24.87      2.85 o 
   5  -7  10      114.77      118.57      5.80 o 
   6  -7  10      114.44      129.43      6.20 o 
  -4  -6  10        3.68        6.09      2.36 o 
  -3  -6  10        3.64        0.05      2.07 o 
  -2  -6  10       45.64       50.21      3.20 o 
  -1  -6  10       22.14       18.43      2.52 o 
   0  -6  10      584.63      598.27     18.40 o 
   1  -6  10       89.16      103.37      4.59 o 
   2  -6  10       91.71       88.23      3.29 o 
   3  -6  10       16.17       44.20      3.33 o 
   4  -6  10       37.95       38.60      3.20 o 
   5  -6  10       80.20       76.70      4.40 o 
   6  -6  10        2.36        1.68      2.37 o 
  -3  -5  10      297.21      316.46     10.48 o 
  -2  -5  10        1.98        3.34      2.14 o 
  -1  -5  10        9.92       13.78      2.32 o 
   0  -5  10       17.23       17.89      2.34 o 
   1  -5  10      323.67      336.37     11.02 o 
   3  -5  10        9.61       10.42      2.44 o 
   4  -5  10      242.40      257.91     10.29 o 
   5  -5  10        4.26        4.80      2.32 o 
   6  -5  10       57.00       58.68      3.88 o 
   7  -5  10       43.84       39.93      3.29 o 
  -3  -4  10       91.86      101.28      4.43 o 
  -2  -4  10       36.63       33.49      2.66 o 
  -1  -4  10       23.83       20.98      2.39 o 
   0  -4  10       26.88       30.35      2.61 o 
   3  -4  10      317.37      317.15     12.21 o 
   4  -4  10       66.38       65.08      3.90 o 
   5  -4  10       47.21       45.59      3.35 o 
   6  -4  10      107.39      106.28      5.28 o 
   7  -4  10       21.07       24.86      2.93 o 
  -2  -3  10      608.86      577.40     17.71 o 
  -1  -3  10      183.81      178.05      6.51 o 
   4  -3  10        6.58        6.95      2.29 o 
   5  -3  10       75.25       63.15      3.78 o 
   7  -3  10       81.87       84.30      4.54 o 
   8  -3  10       19.21       20.37      2.98 o 
   4  -2  10       38.48       47.35      3.26 o 
   5  -2  10       10.09        8.07      2.29 o 
   6  -2  10       74.40       76.97      4.33 o 
   7  -2  10       63.53       64.42      3.96 o 
  -3  -1  10       91.25       93.24      4.04 o 
  -2  -1  10      228.00      213.07      7.22 o 
  -1  -1  10      127.15      134.70      5.08 o 
   0  -1  10       19.48       21.70      2.08 o 
   1  -1  10       79.87       80.48      3.61 o 
   4  -1  10      112.75       89.87      4.57 o 
   5  -1  10        2.78        2.43      2.07 o 
   6  -1  10       34.94       40.10      3.07 o 
   7  -1  10        0.02        0.04      2.03 o 
  -4   0  10       19.14       20.83      2.29 o 
  -3   0  10        0.52        0.51      1.74 o 
  -2   0  10      293.11      303.28      9.70 o 
  -1   0  10        0.05        1.85      1.71 o 
   0   0  10      125.31      141.12      5.26 o 
   1   0  10      101.50      102.27      4.21 o 
   4   0  10        0.76        0.39      1.36 o 
   5   0  10       53.19       41.02      2.89 o 
   6   0  10        2.40        3.68      2.46 o 
   7   0  10       19.93       15.95      2.53 o 
  -5   1  10       81.79       74.80      3.67 o 
  -4   1  10       11.09        8.46      2.04 o 
  -3   1  10      205.71      225.45      7.63 o 
  -2   1  10        0.63        1.26      1.73 o 
  -1   1  10      186.64      198.32      6.85 o 
   0   1  10       84.19       81.36      3.67 o 
   1   1  10        3.43        3.93      1.84 o 
   2   1  10       52.08       51.95      2.99 o 
   3   1  10       16.40       17.76      2.27 o 
   4   1  10        0.74        0.93      1.90 o 
   5   1  10        3.98        5.35      2.13 o 
   6   1  10       20.43       19.98      2.66 o 
   7   1  10        2.26        0.56      2.20 o 
  -5   2  10        0.17        0.59      2.03 o 
  -4   2  10       28.95       31.69      2.47 o 
  -3   2  10       53.49       52.53      3.01 o 
  -2   2  10       49.72       61.28      3.23 o 
  -1   2  10       80.87       76.72      3.58 o 
   0   2  10       25.40       24.13      2.22 o 
   1   2  10        1.33        1.08      1.79 o 
   2   2  10        9.01        8.84      1.40 o 
   3   2  10      145.04      125.23      5.07 o 
   4   2  10       40.30       35.87      2.83 o 
   5   2  10        0.04        1.18      2.28 o 
   6   2  10        0.25        1.62      2.19 o 
  -6   3  10       20.62       16.42      2.52 o 
  -5   3  10       11.62       14.90      2.41 o 
  -4   3  10      145.20      150.19      5.67 o 
  -3   3  10        8.74        5.78      1.93 o 
  -2   3  10       51.34       45.76      2.87 o 
  -1   3  10      225.52      224.53      7.60 o 
   0   3  10       19.16       14.63      2.08 o 
   1   3  10       15.27       13.26      2.08 o 
   2   3  10        2.74        1.86      1.99 o 
   3   3  10       47.23       47.62      3.04 o 
   4   3  10        2.03        1.10      1.91 o 
   5   3  10        1.31        0.59      2.12 o 
   6   3  10       11.35        9.41      2.54 o 
  -6   4  10       16.81       19.14      2.54 o 
  -5   4  10        7.28        7.29      2.18 o 
  -4   4  10        1.76       -0.42      1.97 o 
  -3   4  10      129.91      140.00      5.37 o 
  -2   4  10       36.12       29.74      2.53 o 
  -1   4  10      115.49      118.23      4.77 o 
   0   4  10      115.33      112.71      4.62 o 
   1   4  10       17.75       19.52      2.30 o 
   2   4  10        2.14        3.70      1.94 o 
   5   4  10        3.91        2.33      2.12 o 
  -7   5  10        1.14       -1.33      1.87 o 
  -6   5  10       12.05       13.69      2.53 o 
  -5   5  10        5.31        2.05      2.19 o 
  -4   5  10       17.71       17.31      2.41 o 
  -3   5  10        2.01        2.84      2.07 o 
  -2   5  10        8.29        8.40      2.30 o 
  -1   5  10       40.73       42.37      2.90 o 
   0   5  10        0.38        1.62      2.06 o 
   1   5  10        5.62        9.07      2.24 o 
   2   5  10        0.10        1.34      1.98 o 
   3   5  10       15.93       16.78      2.30 o 
  -6   6  10        2.58        2.06      2.48 o 
  -5   6  10       38.11       40.07      3.03 o 
  -4   6  10        0.85        3.34      2.30 o 
  -3   6  10        4.40        4.36      2.31 o 
  -2   6  10        3.59        4.54      2.17 o 
  -1   6  10        2.47        2.99      2.28 o 
   0   6  10        6.98        3.34      2.26 o 
   1   6  10       53.26       56.53      3.29 o 
   2   6  10        7.06        5.97      2.29 o 
  -4   7  10        2.63        6.49      2.54 o 
  -3   7  10        0.23        0.06      2.12 o 
  -2   7  10        0.11        2.63      2.39 o 
  -1   7  10       12.84       10.03      2.54 o 
   0   7  10        1.41        2.63      2.30 o 
   0  -9  11        7.91        4.19      2.52 o 
   1  -9  11       42.89       51.37      3.50 o 
   2  -9  11        3.06        4.04      2.40 o 
   3  -9  11       15.58       19.05      3.00 o 
  -3  -8  11        8.30        6.60      2.41 o 
  -2  -8  11       17.17       20.13      2.72 o 
  -1  -8  11       61.82       60.51      3.75 o 
   0  -8  11       82.13       89.55      4.39 o 
   1  -8  11        0.30       -0.45      1.48 o 
   2  -8  11       39.09       42.22      2.41 o 
   3  -8  11        2.92        3.34      2.60 o 
   4  -8  11       68.12       71.99      4.38 o 
  -3  -7  11       65.31       59.32      3.54 o 
  -2  -7  11        0.62        1.47      2.21 o 
  -1  -7  11       48.82       49.95      3.32 o 
   0  -7  11       34.41       42.73      3.14 o 
   1  -7  11        1.94        4.03      2.39 o 
   2  -7  11       14.62       16.42      1.84 o 
   3  -7  11       21.74       26.28      2.99 o 
   4  -7  11       77.65       55.58      3.52 o 
   5  -7  11        0.31        2.49      2.67 o 
  -3  -6  11        0.91        2.94      2.27 o 
  -2  -6  11       12.25       13.17      2.54 o 
  -1  -6  11       38.11       40.87      3.02 o 
   0  -6  11      143.43      153.40      5.99 o 
   1  -6  11      226.74      253.13      8.74 o 
   3  -6  11      176.31      169.70      7.36 o 
   4  -6  11        4.00        5.08      2.52 o 
   5  -6  11       39.25       42.76      3.39 o 
   6  -6  11       82.87       91.04      4.98 o 
  -2  -5  11       61.69       68.43      3.64 o 
  -1  -5  11        2.49        2.87      2.02 o 
   0  -5  11      203.42      221.11      7.83 o 
   3  -5  11       90.34       85.47      4.54 o 
   4  -5  11        7.00        7.94      2.50 o 
   5  -5  11      134.36      150.44      6.76 o 
   6  -5  11        7.76       16.21      2.92 o 
  -1  -4  11      813.90      825.56     24.76 o 
   0  -4  11        2.49       -0.04      1.93 o 
   3  -4  11        7.62       10.69      2.40 o 
   5  -4  11        3.54        3.27      1.91 o 
   6  -4  11       69.18       71.04      4.21 o 
   7  -4  11       44.05       40.85      3.27 o 
  -1  -3  11       18.95       18.95      2.27 o 
   4  -3  11      108.24      104.10      5.14 o 
   5  -3  11       14.75       10.04      2.06 o 
   6  -3  11       87.36       86.97      4.69 o 
   7  -3  11        3.67        6.40      2.51 o 
   4  -2  11        0.85       -0.42      1.89 o 
   5  -2  11       12.93        9.40      2.09 o 
   6  -2  11        0.07        1.51      2.09 o 
   4  -1  11       72.34       70.45      4.01 o 
   5  -1  11        3.46        4.60      2.09 o 
   6  -1  11       29.85       26.53      2.77 o 
   7  -1  11       30.27       25.61      2.79 o 
  -4   0  11      185.10      185.50      6.56 o 
  -3   0  11       20.49       21.79      2.25 o 
  -2   0  11      147.96      157.90      5.78 o 
  -1   0  11      175.64      169.45      6.06 o 
   0   0  11       84.51       77.05      3.56 o 
   1   0  11      195.88      178.40      6.28 o 
   2   0  11        0.18        1.19      1.70 o 
   4   0  11       30.80       33.56      2.73 o 
   5   0  11        1.95        1.02      2.00 o 
   6   0  11        0.81       -0.72      2.05 o 
  -5   1  11       36.39       38.33      2.75 o 
  -4   1  11       77.70       87.35      3.98 o 
  -3   1  11        7.66       12.54      2.07 o 
  -2   1  11       49.23       56.19      3.08 o 
  -1   1  11       12.14        9.84      1.94 o 
   0   1  11       15.53       21.77      2.21 o 
   1   1  11        8.10        7.01      1.91 o 
   2   1  11       36.26       31.53      2.36 o 
   3   1  11       69.14       60.98      3.30 o 
   4   1  11       18.40       17.14      2.31 o 
   5   1  11       44.32       38.19      2.80 o 
   6   1  11       11.00       16.86      2.62 o 
  -5   2  11       42.05       43.93      3.03 o 
  -4   2  11        0.40        2.52      1.86 o 
  -3   2  11       27.95       29.77      2.56 o 
  -2   2  11       51.68       49.31      2.91 o 
  -1   2  11      253.18      256.86      8.47 o 
   0   2  11       80.10       81.14      3.72 o 
   1   2  11        6.98        6.08      1.99 o 
   2   2  11       38.77       33.03      2.51 o 
   4   2  11       16.77       18.20      2.48 o 
   5   2  11        0.25       -0.70      2.04 o 
  -6   3  11       11.41        9.83      2.27 o 
  -5   3  11        0.10        0.40      1.93 o 
  -4   3  11       90.79       99.66      4.38 o 
  -3   3  11       29.33       34.77      2.65 o 
  -2   3  11      163.21      166.68      6.06 o 
  -1   3  11        1.45        2.99      1.89 o 
   0   3  11       30.28       28.52      2.46 o 
   1   3  11       14.61       14.96      2.12 o 
   2   3  11       34.92       36.07      2.64 o 
   5   3  11        6.65        9.08      2.27 o 
  -6   4  11        7.63        4.81      2.33 o 
  -5   4  11        0.30        2.83      2.08 o 
  -4   4  11        0.31       -1.46      1.87 o 
  -3   4  11      130.64      122.32      4.92 o 
  -2   4  11       12.96       12.80      2.18 o 
  -1   4  11        6.81        5.39      2.05 o 
   0   4  11        5.43        4.48      1.99 o 
   1   4  11        2.74        3.43      2.01 o 
   2   4  11       17.29       13.48      2.21 o 
   3   4  11        6.24        3.43      1.97 o 
  -6   5  11        9.06        9.05      2.44 o 
  -5   5  11       41.35       32.61      2.71 o 
  -4   5  11        5.96        5.17      2.32 o 
  -3   5  11       12.47       10.57      2.33 o 
  -2   5  11        1.27        3.04      2.06 o 
  -1   5  11        0.13       -0.08      1.93 o 
   0   5  11        0.56       -0.67      1.91 o 
   1   5  11        1.50       -1.31      1.81 o 
   2   5  11        9.97       10.22      2.30 o 
   3   5  11        0.56        0.95      2.00 o 
  -5   6  11        3.47        6.55      2.48 o 
  -4   6  11        0.50        1.90      2.15 o 
  -3   6  11        3.43        4.26      2.28 o 
  -2   6  11        1.76        2.09      2.23 o 
  -1   6  11        0.14        0.89      2.10 o 
   0   6  11        1.37        1.92      2.21 o 
   1   6  11        2.31        4.64      2.18 o 
  -3  -8  12        2.88        1.74      2.37 o 
  -2  -8  12        4.72        7.22      2.74 o 
  -1  -8  12        8.98       12.76      2.66 o 
   0  -8  12       49.92       53.18      3.58 o 
   1  -8  12       29.47       29.77      2.17 o 
   2  -8  12       12.07       13.83      2.74 o 
   3  -8  12       56.37       63.18      4.25 o 
  -2  -7  12        4.37        9.12      2.74 o 
  -1  -7  12       25.67       28.16      2.94 o 
   0  -7  12       72.61       76.32      3.98 o 
   1  -7  12       27.45       28.38      2.84 o 
   2  -7  12      104.68       98.94      5.12 o 
   3  -7  12        5.57        9.17      2.58 o 
   4  -7  12       55.75       50.89      3.51 o 
  -2  -6  12        9.21        8.55      2.50 o 
  -1  -6  12       33.19       39.98      3.02 o 
   0  -6  12        2.20        6.78      2.45 o 
   3  -6  12        2.76        3.35      2.25 o 
   4  -6  12       14.99       13.59      2.68 o 
   5  -6  12        8.49       10.05      2.60 o 
  -1  -5  12        5.77       10.33      2.37 o 
   0  -5  12        3.90        7.25      2.37 o 
   3  -5  12       54.71       54.74      3.63 o 
   4  -5  12       10.72       11.96      2.66 o 
   5  -5  12       23.39       21.19      2.76 o 
   6  -5  12       41.93       47.22      3.70 o 
   3  -4  12      144.87      166.23      7.21 o 
   4  -4  12        1.40        2.19      2.27 o 
   5  -4  12       72.94       54.07      3.41 o 
   6  -4  12        1.29        1.66      2.29 o 
   4  -3  12       28.68       29.86      2.90 o 
   5  -3  12        4.96        6.47      2.23 o 
   6  -3  12       25.06       25.38      2.76 o 
   7  -3  12        8.67        8.54      2.39 o 
   4  -2  12       36.40       33.71      2.88 o 
   5  -2  12       10.73        6.82      2.00 o 
   6  -2  12       32.17       31.90      2.96 o 
   4  -1  12        1.61        3.43      2.20 o 
   6  -1  12       12.02       16.99      2.74 o 
   3   0  12        2.07        1.58      1.95 o 
   4   0  12       40.52       35.60      2.70 o 
   5   0  12       25.09       22.34      2.45 o 
   6   0  12        1.29        1.62      2.05 o 
  -5   1  12        0.11        1.65      2.03 o 
  -4   1  12       28.03       36.25      2.74 o 
  -3   1  12       10.32        7.82      2.16 o 
  -2   1  12        4.07        6.51      2.00 o 
  -1   1  12      172.82      173.05      6.19 o 
   0   1  12        4.11        2.19      1.88 o 
   1   1  12       21.79       19.60      2.15 o 
   2   1  12       16.51       14.47      2.07 o 
   3   1  12       10.53        6.99      1.93 o 
   4   1  12        2.37        3.22      2.00 o 
   5   1  12        1.11        1.20      1.98 o 
   6   1  12        0.72       -0.09      2.03 o 
  -5   2  12       13.34       18.98      2.56 o 
  -4   2  12        3.15        1.61      1.90 o 
  -3   2  12        1.03        2.08      1.96 o 
  -2   2  12        0.61        1.46      1.92 o 
  -1   2  12        9.38        7.91      1.97 o 
   0   2  12       31.90       35.27      2.57 o 
   1   2  12        0.20        1.29      1.86 o 
   2   2  12        0.11        0.58      1.87 o 
   3   2  12       18.97       24.43      2.38 o 
  -6   3  12       20.79       24.58      2.54 o 
  -5   3  12       52.97       56.86      3.38 o 
  -4   3  12       76.00       66.23      3.48 o 
  -3   3  12      166.09      172.18      6.26 o 
  -2   3  12       16.71       17.06      2.34 o 
  -1   3  12        0.79        1.16      1.88 o 
   0   3  12       13.97       10.52      2.11 o 
   1   3  12       10.17        8.62      2.03 o 
   2   3  12        4.98        3.57      2.08 o 
   3   3  12        0.37       -0.42      1.71 o 
  -6   4  12       12.28       17.88      2.73 o 
  -5   4  12       26.60       28.64      2.64 o 
  -4   4  12       20.59       22.22      2.54 o 
  -3   4  12       17.68       15.18      2.31 o 
  -2   4  12        7.51        6.76      2.11 o 
  -1   4  12       14.96       16.11      2.28 o 
   0   4  12        0.86        2.38      2.08 o 
   1   4  12       12.01       13.86      2.32 o 
   2   4  12        2.74        2.07      2.00 o 
   3   4  12        9.44        8.52      2.12 o 
  -5   5  12        2.54        1.37      2.01 o 
  -4   5  12        3.69        3.77      2.19 o 
  -3   5  12        8.37       11.53      2.33 o 
  -2   5  12       10.05       11.85      2.36 o 
  -1   5  12       11.62       12.94      2.40 o 
   0   5  12        2.45        2.18      2.35 o 
   1   5  12       31.01       28.72      2.65 o 
   2   5  12        0.01       -0.71      1.93 o 
  -3   6  12        0.11        2.94      2.29 o 
  -2   6  12        0.06        0.76      2.01 o 
  -1   6  12       11.03       10.06      2.40 o 
  -1  -8  13       15.26       21.68      2.85 o 
   0  -8  13        0.49        2.23      2.43 o 
   1  -8  13       17.93       19.80      2.77 o 
  -1  -7  13       27.39       32.34      3.14 o 
   0  -7  13        0.50        2.66      2.38 o 
   2  -7  13        2.68        3.63      2.43 o 
   3  -7  13        4.02        4.87      2.55 o 
   0  -6  13       37.04       40.55      3.18 o 
   3  -6  13       48.63       45.14      3.42 o 
   4  -6  13       12.40       16.36      2.81 o 
   3  -5  13       17.35       22.94      2.80 o 
   4  -5  13        2.53        2.87      2.45 o 
   5  -5  13        6.34        8.18      2.20 o 
   3  -4  13       34.53       31.64      3.02 o 
   4  -4  13       12.66       13.13      2.63 o 
   5  -4  13       10.79        8.36      2.29 o 
   4  -3  13       14.12       18.43      2.66 o 
   5  -3  13        1.32        0.35      2.10 o 
   6  -3  13        1.97        3.80      2.30 o 
   4  -2  13       48.92       44.16      3.21 o 
   5  -2  13        5.68        3.65      1.97 o 
   4  -1  13        7.91        9.64      2.40 o 
   5  -1  13        1.38        1.60      2.17 o 
   6  -1  13       35.13       30.49      2.75 o 
   5   0  13       18.40       16.48      2.46 o 
  -1   1  13        7.89        7.05      1.97 o 
  -5   2  13       10.83       12.58      2.49 o 
  -4   2  13       11.57       12.07      2.28 o 
  -3   2  13        0.40        1.75      1.98 o 
  -2   2  13        2.52        2.92      1.91 o 
  -1   2  13        1.10        0.92      1.95 o 
   0   2  13        3.78        3.68      1.92 o 
   1   2  13        1.16        0.86      1.81 o 
   2   2  13        4.15        5.95      2.03 o 
   3   2  13        0.17       -0.06      1.78 o 
   4   2  13        0.99       -0.64      1.79 o 
  -6   3  13        8.84        7.30      2.33 o 
  -5   3  13        3.17        4.73      2.29 o 
  -4   3  13       28.27       24.42      2.56 o 
  -3   3  13        0.54        2.37      2.20 o 
  -2   3  13       39.54       40.87      2.88 o 
  -1   3  13        0.63        1.82      2.09 o 
   0   3  13       25.66       27.19      2.50 o 
   1   3  13       26.94       29.03      2.46 o 
   2   3  13        8.37       11.08      2.19 o 
   3   3  13       13.64       15.91      2.29 o 
  -6   4  13        6.05        5.11      2.41 o 
  -5   4  13      109.57      104.52      4.57 o 
  -4   4  13        5.92        7.95      2.43 o 
  -3   4  13        0.12       -0.02      1.92 o 
  -2   4  13        9.04        6.76      2.17 o 
  -1   4  13        0.18        0.49      1.92 o 
   0   4  13        1.09        1.73      2.06 o 
   1   4  13        1.08        0.37      1.89 o 
   2   4  13        0.20        0.67      1.96 o 
  -4   5  13        0.83        4.73      2.33 o 
  -3   5  13        0.29        4.03      2.35 o 
  -2   5  13        0.30        1.52      2.23 o 
  -1   5  13        0.05        1.71      2.15 o 
   0   5  13        8.97        7.25      2.35 o 
   0  -7  14        0.03        1.09      2.35 o 
   3  -6  14       15.92       17.01      2.71 o 
   3  -5  14       36.29       38.26      3.19 o 
   4  -5  14       10.77       12.25      2.66 o 
   3  -4  14       46.53       53.68      3.62 o 
   4  -3  14       14.33       13.47      2.51 o 
   5  -3  14        2.32        4.06      2.33 o 
   4  -2  14       20.79       19.78      2.70 o 
   5  -2  14       45.04       35.62      2.88 o 
   5  -1  14        9.84        8.54      2.35 o 
  -4   2  14        0.20        2.01      2.05 o 
  -3   2  14       31.03       33.70      2.74 o 
  -2   2  14        0.69        1.63      1.97 o 
  -1   2  14        3.22        3.62      1.96 o 
   0   2  14       22.41       22.94      2.43 o 
   1   2  14        1.38        2.14      2.05 o 
  -6   3  14       35.20       34.99      2.91 o 
  -5   3  14        8.29       10.70      2.37 o 
  -4   3  14        0.54        2.36      2.20 o 
  -3   3  14        1.88        4.18      2.14 o 
  -2   3  14        0.15        1.41      1.99 o 
  -1   3  14        2.91        3.80      2.13 o 
   0   3  14        2.35        3.23      2.02 o 
   1   3  14        0.20        1.12      1.99 o 
   2   3  14        3.73        4.91      2.09 o 
  -4   4  14        2.77        2.04      2.20 o 
  -3   4  14        8.43       10.47      2.42 o 
  -2   4  14       11.51       12.80      2.32 o 
  -1   4  14        0.12        3.15      2.05 o 
   0   4  14        0.03        0.69      1.97 o 
   1   4  14       19.93       22.94      2.60 o 
   3  -4  15        2.09        0.86      2.11 o 
   3  -3  15        0.09       -0.28      2.00 o 
   4  -3  15       32.74       35.51      3.13 o 
   4  -2  15       28.94       33.44      3.02 o 
   3  -1  15        9.63        6.18      2.18 o 
  -4   3  15        1.33        4.50      2.23 o 
  -3   3  15        3.09        8.08      2.24 o 
  -2   3  15        0.88        1.13      2.01 o 
  -1   3  15       23.52       27.11      2.58 o 
   0   3  15       24.86       31.36      2.61 o 
   1   3  15        1.15        4.96      2.17 o 
   3  -2  16       16.92       17.91      2.51 o 
                                                 
